# Supplementary material for: Hydraena (s.str.) dinarica, new species (Coleoptera: Hydraenidae) along with further records of Hydraena spp. from Durmitor National Park, Montenegro and comments on the DNA barcoding problem with the genus
Source: Biodivers Data J. 2021 Jan 12;9:e59892. doi: 10.3897/BDJ.9.e59892 (PMC7815695; doi:10.3897/BDJ.9.e59892)
Supplement: XML Treatment for Hydraena (Hydraena) biltoni [file BDJ.9.e59892-treatment1.xml]

<!DOCTYPE tp:taxon-treatment
  PUBLIC "-//TaxonX//DTD Taxonomic Treatment Publishing DTD v0 20100105//EN" "tax-treatment-NSO.dtd">
<tp:taxon-treatment xmlns:tp="http://www.plazi.org/taxpub"><tp:treatment-meta><mixed-citation publication-type="journal"><person-group><name><surname>Freitag</surname><given-names>Hendrik</given-names></name><name><surname>de Vries</surname><given-names>Rick</given-names></name><name><surname>Paterno</surname><given-names>Marta</given-names></name><name><surname>Maestri</surname><given-names>Simone</given-names></name><name><surname>Delledonne</surname><given-names>Massimo</given-names></name><name><surname>Thompson</surname><given-names>Cameron G</given-names></name><name><surname>Lamed</surname><given-names>Helena</given-names></name><name><surname>Lambert</surname><given-names>Rebekah</given-names></name><name><surname>Fox</surname><given-names>Michael F</given-names></name><name><surname>Gonzalez</surname><given-names>Mariela C</given-names></name><name><surname>Delocado</surname><given-names>Emmanuel D</given-names></name><name><surname>Sabordo</surname><given-names>Marc R</given-names></name><name><surname>Pangantihon</surname><given-names>Clister V</given-names></name><name><surname>Njunjić</surname><given-names>Iva</given-names></name></person-group><article-title><italic><tp:taxon-name><tp:taxon-name-part taxon-name-part-type="genus" reg="Hydraena">Hydraena</tp:taxon-name-part><tp:taxon-name-part taxon-name-part-type="sensu" reg="(s.str.)"/><tp:taxon-name-part taxon-name-part-type="species" reg="dinarica"/></tp:taxon-name></italic> (s.str.) <italic><tp:taxon-name><tp:taxon-name-part taxon-name-part-type="genus" reg="Hydraena"/><tp:taxon-name-part taxon-name-part-type="sensu" reg="(s.str.)"/><tp:taxon-name-part taxon-name-part-type="species" reg="dinarica">dinarica</tp:taxon-name-part></tp:taxon-name></italic>, new species (<tp:taxon-name><tp:taxon-name-part taxon-name-part-type="order">Coleoptera</tp:taxon-name-part></tp:taxon-name>: <tp:taxon-name><tp:taxon-name-part taxon-name-part-type="family">Hydraenidae</tp:taxon-name-part></tp:taxon-name>) along with further records of <italic><tp:taxon-name><tp:taxon-name-part taxon-name-part-type="genus" reg="Hydraena">Hydraena</tp:taxon-name-part></tp:taxon-name></italic> spp. from Durmitor National Park, Montenegro and comments on the DNA barcoding problem with the genus</article-title><source>Biodivers Data J</source><day>12</day><month>1</month><year>2021</year><volume>9</volume><pub-id pub-id-type="doi">10.3897/BDJ.9.e59892</pub-id></mixed-citation></tp:treatment-meta><tp:nomenclature><tp:taxon-name><object-id xmlns:xlink="http://www.w3.org/1999/xlink" content-type="arpha" xlink:type="simple">DF236B2B-BE4D-5E2D-A313-63F640388761</object-id><tp:taxon-name-part taxon-name-part-type="genus">Hydraena</tp:taxon-name-part> (<tp:taxon-name-part taxon-name-part-type="subgenus">Hydraena</tp:taxon-name-part>) <tp:taxon-name-part taxon-name-part-type="species">biltoni</tp:taxon-name-part></tp:taxon-name><tp:taxon-authority>Jäch &amp; Díaz, 2012</tp:taxon-authority></tp:nomenclature><tp:treatment-sec sec-type="materials"><title>Materials</title><list list-type="alpha-lower" list-content="occurrences"><list-item><p><bold>Type status:</bold> <named-content xmlns:xlink="http://www.w3.org/1999/xlink" content-type="dwc:typeStatus" xlink:type="simple">Other material</named-content>. <bold>Occurrence:</bold> recordedBy: <named-content xmlns:xlink="http://www.w3.org/1999/xlink" content-type="dwc:recordedBy" xlink:type="simple">Hendrik Freitag, Michael F. Fox, Rebekah Lambert</named-content>; individualID: <named-content xmlns:xlink="http://www.w3.org/1999/xlink" content-type="dwc:individualID" xlink:type="simple">H69</named-content>; sex: <named-content xmlns:xlink="http://www.w3.org/1999/xlink" content-type="dwc:sex" xlink:type="simple">3 males, 2 females</named-content>; lifeStage: <named-content xmlns:xlink="http://www.w3.org/1999/xlink" content-type="dwc:lifeStage" xlink:type="simple">adults</named-content>; associatedSequences: <named-content xmlns:xlink="http://www.w3.org/1999/xlink" content-type="dwc:associatedSequences" xlink:type="simple">GenBank: MT784158.1</named-content>; <bold>Location:</bold> locationID: <named-content xmlns:xlink="http://www.w3.org/1999/xlink" content-type="dwc:locationID" xlink:type="simple">MNE21c</named-content>; continent: <named-content xmlns:xlink="http://www.w3.org/1999/xlink" content-type="dwc:continent" xlink:type="simple">Europe</named-content>; waterBody: <named-content xmlns:xlink="http://www.w3.org/1999/xlink" content-type="dwc:waterBody" xlink:type="simple">small Black Lake tributary</named-content>; country: <named-content xmlns:xlink="http://www.w3.org/1999/xlink" content-type="dwc:country" xlink:type="simple">MONTENEGRO</named-content>; municipality: <named-content xmlns:xlink="http://www.w3.org/1999/xlink" content-type="dwc:municipality" xlink:type="simple">Žabljak</named-content>; locality: <named-content xmlns:xlink="http://www.w3.org/1999/xlink" content-type="dwc:locality" xlink:type="simple">Durmitor National Park</named-content>; verbatimLocality: <named-content xmlns:xlink="http://www.w3.org/1999/xlink" content-type="dwc:verbatimLocality" xlink:type="simple">small Black Lake tributary creek near war monument, pine forest, pebble in shallow run</named-content>; verbatimElevation: <named-content xmlns:xlink="http://www.w3.org/1999/xlink" content-type="dwc:verbatimElevation" xlink:type="simple">1435 m</named-content>; verbatimCoordinates: <named-content xmlns:xlink="http://www.w3.org/1999/xlink" content-type="dwc:verbatimCoordinates" xlink:type="simple"><named-content content-type="dwc:verbatimCoordinates" xlink:type="simple">43 08 57N; 19 05 42E</named-content></named-content>; <bold>Identification:</bold> identifiedBy: <named-content xmlns:xlink="http://www.w3.org/1999/xlink" content-type="dwc:identifiedBy" xlink:type="simple">Hendrik Freitag, Rick De Vries, Cameron G. Thompson, Helena Lamed, Rebekah Lambert, Michael F. Fox, Mariela Gonzalez, Clister V. Pangantihon</named-content>; <bold>Event:</bold> eventDate: <named-content xmlns:xlink="http://www.w3.org/1999/xlink" content-type="dwc:eventDate" xlink:type="simple">2019-07-16</named-content>; <bold>Record Level:</bold> institutionCode: <named-content xmlns:xlink="http://www.w3.org/1999/xlink" content-type="dwc:institutionCode" xlink:type="simple">CFM, ZMB</named-content>; collectionCode: <named-content xmlns:xlink="http://www.w3.org/1999/xlink" content-type="dwc:collectionCode" xlink:type="simple"><tp:taxon-name><tp:taxon-name-part taxon-name-part-type="order">Coleoptera</tp:taxon-name-part></tp:taxon-name></named-content>; basisOfRecord: <named-content xmlns:xlink="http://www.w3.org/1999/xlink" content-type="dwc:basisOfRecord" xlink:type="simple">Dried specimens</named-content>; informationWithheld: <named-content xmlns:xlink="http://www.w3.org/1999/xlink" content-type="dwc:informationWithheld" xlink:type="simple">MONTENEGRO: Žabljak, Durmitor N.P., small Black Lake tributary creek near war monument, pine forest, pebble in shallow run, 1435 m a.s.l., 43 08 57N 19 05 42E, 16 July 2019, leg M.F. Fox, R. Lambert, H. Freitag (MNE21c)</named-content></p></list-item></list></tp:treatment-sec><tp:treatment-sec sec-type="Distribution"><title>Distribution</title><p><italic><tp:taxon-name><tp:taxon-name-part taxon-name-part-type="genus" reg="Hydraena">Hydraena</tp:taxon-name-part> <tp:taxon-name-part taxon-name-part-type="species" reg="biltoni">biltoni</tp:taxon-name-part></tp:taxon-name></italic> (Fig. <xref ref-type="fig" rid="F5893736">3</xref>A) is endemic to Montenegro. Previously, it was collected from the vicinity of Šavnik, about 20 km south of Žabljak and Biogradska Gora (<xref ref-type="bibr" rid="B5892853">Jäch and Díaz 2012</xref>).</p></tp:treatment-sec><tp:treatment-sec sec-type="Remarks"><title>Remarks</title><p>We provide the first standard barcode for the species. It varies by only 0.3% from that of the closest congener <italic><tp:taxon-name><tp:taxon-name-part taxon-name-part-type="genus" reg="Hydraena">H.</tp:taxon-name-part> <tp:taxon-name-part taxon-name-part-type="species" reg="morio">morio</tp:taxon-name-part></tp:taxon-name></italic> Kiesenwetter, 1849 (Suppl. material <xref ref-type="supplementary-material" rid="S5898710">1</xref>). As <italic><tp:taxon-name><tp:taxon-name-part taxon-name-part-type="genus" reg="Hydraena">H.</tp:taxon-name-part> <tp:taxon-name-part taxon-name-part-type="species" reg="biltoni">biltoni</tp:taxon-name-part></tp:taxon-name></italic> is extremely similar to the latter, which also occurs in the region, thorough examination of the aedeagus is required for proper identification.</p></tp:treatment-sec><tp:treatment-sec sec-type="Habitat"><title>Habitat</title><p>The specimens were collected in a very small creek, flowing through pine forest and a wet meadow. Bottom pebbles, mixed with CPOM, in moderately fast flowing, shallow portions of the creek, were their microhabitat.</p></tp:treatment-sec><tp:treatment-sec><!--Section generated to contain objects referenced in tp:taxon-treatment.--><fig id="F5893736" position="float" orientation="portrait"><object-id xmlns:xlink="http://www.w3.org/1999/xlink" content-type="arpha" xlink:type="simple">4C13CAC8-4684-5402-B0A8-48399C22568A</object-id><object-id xmlns:xlink="http://www.w3.org/1999/xlink" content-type="doi" xlink:type="simple">10.3897/BDJ.9.e59892.figure3</object-id><label>Figure 3.</label><caption><p>Digital habitus photograph of A) <italic><tp:taxon-name><tp:taxon-name-part taxon-name-part-type="genus" reg="Hydraena">Hydraena</tp:taxon-name-part> <tp:taxon-name-part taxon-name-part-type="species" reg="biltoni">biltoni</tp:taxon-name-part></tp:taxon-name></italic> ♂; B) <italic><tp:taxon-name><tp:taxon-name-part taxon-name-part-type="genus" reg="Hydraena">H.</tp:taxon-name-part> <tp:taxon-name-part taxon-name-part-type="species" reg="minutissima">minutissima</tp:taxon-name-part></tp:taxon-name></italic> ♂; C) <italic><tp:taxon-name><tp:taxon-name-part taxon-name-part-type="genus" reg="Hydraena">H.</tp:taxon-name-part> <tp:taxon-name-part taxon-name-part-type="species" reg="morio">morio</tp:taxon-name-part></tp:taxon-name></italic> ♀; D) <italic><tp:taxon-name><tp:taxon-name-part taxon-name-part-type="genus" reg="Hydraena">H.</tp:taxon-name-part> <tp:taxon-name-part taxon-name-part-type="species" reg="nigrita">nigrita</tp:taxon-name-part></tp:taxon-name></italic> ♂; E) <italic><tp:taxon-name><tp:taxon-name-part taxon-name-part-type="genus" reg="Hydraena">H.</tp:taxon-name-part> <tp:taxon-name-part taxon-name-part-type="species" reg="subintegra">subintegra</tp:taxon-name-part></tp:taxon-name></italic>, pale colouration of a teneral ♂ specimen; F) <italic><tp:taxon-name><tp:taxon-name-part taxon-name-part-type="genus" reg="Hydraena">H.</tp:taxon-name-part> <tp:taxon-name-part taxon-name-part-type="species" reg="subintegra">subintegra</tp:taxon-name-part></tp:taxon-name></italic> ♂, regular colouration; scale bar = 1.0 mm.</p></caption><graphic xmlns:xlink="http://www.w3.org/1999/xlink" xlink:href="bdj-09-e59892-g003.jpg" position="float" id="oo_465492.jpg" orientation="portrait" xlink:type="simple"><uri content-type="original_file" xlink:type="simple">https://binary.pensoft.net/fig/465492</uri></graphic></fig><supplementary-material xmlns:xlink="http://www.w3.org/1999/xlink" id="S5898710" orientation="portrait" position="float" xlink:type="simple"><object-id content-type="arpha" xlink:type="simple">C284CBC1-70E4-569A-8BD4-91005ED167DA</object-id><object-id content-type="doi" xlink:type="simple">10.3897/BDJ.9.e59892.suppl1</object-id><label>Supplementary material 1</label><caption><p>Intra- and interspecific <italic>COI</italic> sequence divergence (K2P).</p></caption><statement content-type="dataType"><label>Data type</label><p>genetic divergence table</p></statement><statement content-type="notes"><label>Brief description</label><p>Specimens sequenced in the field by the use of the <italic>ONTrack</italic> MinION pipeline are indicated by their "H[number]" code. Sequences of Hendrich et al. (2015), Pentinsaari et al. (2014), Ribera (2011), Rulik et al. (2017), Trizzino et al. (2011b; 2013b), are indicated by their respective GenBank accession numbers.</p></statement><p>File: oo_425124.xlsx</p><media xlink:href="bdj-09-e59892-s001.xlsx" mimetype="Microsoft Excel Document" mime-subtype="xlsx" position="float" orientation="portrait" xlink:type="simple"><uri content-type="original_file" xlink:type="simple">https://binary.pensoft.net/file/425124</uri></media><attrib specific-use="authors">Hendrik Freitag</attrib></supplementary-material></tp:treatment-sec><ref-list><ref id="B5892853"><element-citation xmlns:xlink="http://www.w3.org/1999/xlink" publication-type="article" xlink:type="simple"><person-group person-group-type="author"><name name-style="western"><surname>Jäch</surname><given-names>M. A.</given-names></name><name name-style="western"><surname>Díaz</surname><given-names>J. A.</given-names></name></person-group><year>2012</year><article-title>New and little known Palearctic species of the genus <italic><tp:taxon-name><tp:taxon-name-part taxon-name-part-type="genus" reg="Hydraena">Hydraena</tp:taxon-name-part></tp:taxon-name></italic> (s.l.) Kugelann X. Descriptions of four new species from southern Europe, and taxonomic review of the <italic><tp:taxon-name><tp:taxon-name-part taxon-name-part-type="genus" reg="Hydraena">H.</tp:taxon-name-part> <tp:taxon-name-part taxon-name-part-type="species" reg="subintegra">subintegra</tp:taxon-name-part></tp:taxon-name></italic> species complex (<tp:taxon-name><tp:taxon-name-part taxon-name-part-type="order">Coleoptera</tp:taxon-name-part></tp:taxon-name>: <tp:taxon-name><tp:taxon-name-part taxon-name-part-type="family">Hydraenidae</tp:taxon-name-part></tp:taxon-name>)</article-title><source>Koleopterologische Rundschau</source><volume>82</volume><fpage>95</fpage><lpage>113</lpage></element-citation></ref></ref-list></tp:taxon-treatment>
