# Supplementary material for: Hydraena (s.str.) dinarica, new species (Coleoptera: Hydraenidae) along with further records of Hydraena spp. from Durmitor National Park, Montenegro and comments on the DNA barcoding problem with the genus
Source: Biodivers Data J. 2021 Jan 12;9:e59892. doi: 10.3897/BDJ.9.e59892 (PMC7815695; doi:10.3897/BDJ.9.e59892)
Supplement: XML Treatment for Hydraena (Hydraena) spp. [file BDJ.9.e59892-treatment5.xml]

<!DOCTYPE tp:taxon-treatment
  PUBLIC "-//TaxonX//DTD Taxonomic Treatment Publishing DTD v0 20100105//EN" "tax-treatment-NSO.dtd">
<tp:taxon-treatment xmlns:tp="http://www.plazi.org/taxpub"><tp:treatment-meta><mixed-citation publication-type="journal"><person-group><name><surname>Freitag</surname><given-names>Hendrik</given-names></name><name><surname>de Vries</surname><given-names>Rick</given-names></name><name><surname>Paterno</surname><given-names>Marta</given-names></name><name><surname>Maestri</surname><given-names>Simone</given-names></name><name><surname>Delledonne</surname><given-names>Massimo</given-names></name><name><surname>Thompson</surname><given-names>Cameron G</given-names></name><name><surname>Lamed</surname><given-names>Helena</given-names></name><name><surname>Lambert</surname><given-names>Rebekah</given-names></name><name><surname>Fox</surname><given-names>Michael F</given-names></name><name><surname>Gonzalez</surname><given-names>Mariela C</given-names></name><name><surname>Delocado</surname><given-names>Emmanuel D</given-names></name><name><surname>Sabordo</surname><given-names>Marc R</given-names></name><name><surname>Pangantihon</surname><given-names>Clister V</given-names></name><name><surname>Njunjić</surname><given-names>Iva</given-names></name></person-group><article-title><italic><tp:taxon-name><tp:taxon-name-part taxon-name-part-type="genus" reg="Hydraena">Hydraena</tp:taxon-name-part><tp:taxon-name-part taxon-name-part-type="sensu" reg="(s.str.)"/><tp:taxon-name-part taxon-name-part-type="species" reg="dinarica"/></tp:taxon-name></italic> (s.str.) <italic><tp:taxon-name><tp:taxon-name-part taxon-name-part-type="genus" reg="Hydraena"/><tp:taxon-name-part taxon-name-part-type="sensu" reg="(s.str.)"/><tp:taxon-name-part taxon-name-part-type="species" reg="dinarica">dinarica</tp:taxon-name-part></tp:taxon-name></italic>, new species (<tp:taxon-name><tp:taxon-name-part taxon-name-part-type="order">Coleoptera</tp:taxon-name-part></tp:taxon-name>: <tp:taxon-name><tp:taxon-name-part taxon-name-part-type="family">Hydraenidae</tp:taxon-name-part></tp:taxon-name>) along with further records of <italic><tp:taxon-name><tp:taxon-name-part taxon-name-part-type="genus" reg="Hydraena">Hydraena</tp:taxon-name-part></tp:taxon-name></italic> spp. from Durmitor National Park, Montenegro and comments on the DNA barcoding problem with the genus</article-title><source>Biodivers Data J</source><day>12</day><month>1</month><year>2021</year><volume>9</volume><pub-id pub-id-type="doi">10.3897/BDJ.9.e59892</pub-id></mixed-citation></tp:treatment-meta><tp:nomenclature><tp:taxon-name><object-id xmlns:xlink="http://www.w3.org/1999/xlink" content-type="arpha" xlink:type="simple">693187E8-F5E3-583D-9030-88477ABA7EF7</object-id><tp:taxon-name-part taxon-name-part-type="genus">Hydraena</tp:taxon-name-part> (<tp:taxon-name-part taxon-name-part-type="subgenus">Hydraena</tp:taxon-name-part>) <tp:taxon-name-part taxon-name-part-type="species">spp.</tp:taxon-name-part></tp:taxon-name></tp:nomenclature><tp:treatment-sec sec-type="materials"><title>Materials</title><list list-type="alpha-lower" list-content="occurrences"><list-item><p><bold>Type status:</bold> <named-content xmlns:xlink="http://www.w3.org/1999/xlink" content-type="dwc:typeStatus" xlink:type="simple">Other material</named-content>. <bold>Occurrence:</bold> recordedBy: <named-content xmlns:xlink="http://www.w3.org/1999/xlink" content-type="dwc:recordedBy" xlink:type="simple">Hendrik Freitag</named-content>; individualID: <named-content xmlns:xlink="http://www.w3.org/1999/xlink" content-type="dwc:individualID" xlink:type="simple">H65</named-content>; sex: <named-content xmlns:xlink="http://www.w3.org/1999/xlink" content-type="dwc:sex" xlink:type="simple">3 females</named-content>; lifeStage: <named-content xmlns:xlink="http://www.w3.org/1999/xlink" content-type="dwc:lifeStage" xlink:type="simple">adults</named-content>; associatedSequences: <named-content xmlns:xlink="http://www.w3.org/1999/xlink" content-type="dwc:associatedSequences" xlink:type="simple">GenBank: MT784151.1</named-content>; <bold>Location:</bold> locationID: <named-content xmlns:xlink="http://www.w3.org/1999/xlink" content-type="dwc:locationID" xlink:type="simple">MNE10l</named-content>; continent: <named-content xmlns:xlink="http://www.w3.org/1999/xlink" content-type="dwc:continent" xlink:type="simple">Europe</named-content>; waterBody: <named-content xmlns:xlink="http://www.w3.org/1999/xlink" content-type="dwc:waterBody" xlink:type="simple">Fen meadow near Durmitor N.P entrance</named-content>; country: <named-content xmlns:xlink="http://www.w3.org/1999/xlink" content-type="dwc:country" xlink:type="simple">Montenegro</named-content>; municipality: <named-content xmlns:xlink="http://www.w3.org/1999/xlink" content-type="dwc:municipality" xlink:type="simple">Žabljak</named-content>; locality: <named-content xmlns:xlink="http://www.w3.org/1999/xlink" content-type="dwc:locality" xlink:type="simple">Durmitor N.P.</named-content>; verbatimLocality: <named-content xmlns:xlink="http://www.w3.org/1999/xlink" content-type="dwc:verbatimLocality" xlink:type="simple">Fen meadow near Durmitor N.P entrance, littoral pool</named-content>; verbatimElevation: <named-content xmlns:xlink="http://www.w3.org/1999/xlink" content-type="dwc:verbatimElevation" xlink:type="simple">1425 m</named-content>; verbatimCoordinates: <named-content xmlns:xlink="http://www.w3.org/1999/xlink" content-type="dwc:verbatimCoordinates" xlink:type="simple"><named-content content-type="dwc:verbatimCoordinates" xlink:type="simple">43 06 08N; 19 10 56E</named-content></named-content>; <bold>Identification:</bold> identifiedBy: <named-content xmlns:xlink="http://www.w3.org/1999/xlink" content-type="dwc:identifiedBy" xlink:type="simple">Hendrik Freitag, Rick De Vries, Cameron G. Thompson, Helena Lamed, Rebekah Lambert, Michael F. Fox, Mariela Gonzalez, Clister V. Pangantihon</named-content>; identificationRemarks: <named-content xmlns:xlink="http://www.w3.org/1999/xlink" content-type="dwc:identificationRemarks" xlink:type="simple">“cf. <italic><tp:taxon-name><tp:taxon-name-part taxon-name-part-type="genus" reg="Hydraena"/><tp:taxon-name-part taxon-name-part-type="species" reg="britteni">britteni</tp:taxon-name-part></tp:taxon-name></italic>”</named-content>; <bold>Event:</bold> eventDate: <named-content xmlns:xlink="http://www.w3.org/1999/xlink" content-type="dwc:eventDate" xlink:type="simple">2019-07-10</named-content>; <bold>Record Level:</bold> institutionCode: <named-content xmlns:xlink="http://www.w3.org/1999/xlink" content-type="dwc:institutionCode" xlink:type="simple">CFM</named-content>; collectionCode: <named-content xmlns:xlink="http://www.w3.org/1999/xlink" content-type="dwc:collectionCode" xlink:type="simple"><tp:taxon-name><tp:taxon-name-part taxon-name-part-type="order">Coleoptera</tp:taxon-name-part></tp:taxon-name></named-content>; basisOfRecord: <named-content xmlns:xlink="http://www.w3.org/1999/xlink" content-type="dwc:basisOfRecord" xlink:type="simple">Dried specimen</named-content></p></list-item><list-item><p><bold>Type status:</bold> <named-content xmlns:xlink="http://www.w3.org/1999/xlink" content-type="dwc:typeStatus" xlink:type="simple">Other material</named-content>. <bold>Occurrence:</bold> recordedBy: <named-content xmlns:xlink="http://www.w3.org/1999/xlink" content-type="dwc:recordedBy" xlink:type="simple">Hendrik Freitag</named-content>; individualID: <named-content xmlns:xlink="http://www.w3.org/1999/xlink" content-type="dwc:individualID" xlink:type="simple">H66</named-content>; sex: <named-content xmlns:xlink="http://www.w3.org/1999/xlink" content-type="dwc:sex" xlink:type="simple">2 females</named-content>; lifeStage: <named-content xmlns:xlink="http://www.w3.org/1999/xlink" content-type="dwc:lifeStage" xlink:type="simple">adults</named-content>; associatedSequences: <named-content xmlns:xlink="http://www.w3.org/1999/xlink" content-type="dwc:associatedSequences" xlink:type="simple">GenBank: MT784152.1</named-content>; <bold>Location:</bold> locationID: <named-content xmlns:xlink="http://www.w3.org/1999/xlink" content-type="dwc:locationID" xlink:type="simple">MNE13k</named-content>; continent: <named-content xmlns:xlink="http://www.w3.org/1999/xlink" content-type="dwc:continent" xlink:type="simple">Europe</named-content>; waterBody: <named-content xmlns:xlink="http://www.w3.org/1999/xlink" content-type="dwc:waterBody" xlink:type="simple">fen meadow near Dobri Nugo</named-content>; country: <named-content xmlns:xlink="http://www.w3.org/1999/xlink" content-type="dwc:country" xlink:type="simple">Montenegro</named-content>; municipality: <named-content xmlns:xlink="http://www.w3.org/1999/xlink" content-type="dwc:municipality" xlink:type="simple">Žabljak</named-content>; locality: <named-content xmlns:xlink="http://www.w3.org/1999/xlink" content-type="dwc:locality" xlink:type="simple">Dobri Nugo</named-content>; verbatimLocality: <named-content xmlns:xlink="http://www.w3.org/1999/xlink" content-type="dwc:verbatimLocality" xlink:type="simple">Fen meadow near Dobri Nugo, partly subterranean water flow, slow run</named-content>; verbatimElevation: <named-content xmlns:xlink="http://www.w3.org/1999/xlink" content-type="dwc:verbatimElevation" xlink:type="simple">1392 m</named-content>; verbatimCoordinates: <named-content xmlns:xlink="http://www.w3.org/1999/xlink" content-type="dwc:verbatimCoordinates" xlink:type="simple"><named-content content-type="dwc:verbatimCoordinates" xlink:type="simple">43 09 15N; 19 06 06E</named-content></named-content>; <bold>Identification:</bold> identifiedBy: <named-content xmlns:xlink="http://www.w3.org/1999/xlink" content-type="dwc:identifiedBy" xlink:type="simple">Hendrik Freitag, Rick De Vries, Cameron G. Thompson, Helena Lamed, Rebekah Lambert, Michael F. Fox, Mariela Gonzalez, Clister V. Pangantihon</named-content>; identificationRemarks: <named-content xmlns:xlink="http://www.w3.org/1999/xlink" content-type="dwc:identificationRemarks" xlink:type="simple">"sp. female"</named-content>; <bold>Event:</bold> eventDate: <named-content xmlns:xlink="http://www.w3.org/1999/xlink" content-type="dwc:eventDate" xlink:type="simple">2019-07-11</named-content>; <bold>Record Level:</bold> institutionCode: <named-content xmlns:xlink="http://www.w3.org/1999/xlink" content-type="dwc:institutionCode" xlink:type="simple">CFM</named-content>; collectionCode: <named-content xmlns:xlink="http://www.w3.org/1999/xlink" content-type="dwc:collectionCode" xlink:type="simple"><tp:taxon-name><tp:taxon-name-part taxon-name-part-type="order">Coleoptera</tp:taxon-name-part></tp:taxon-name></named-content>; basisOfRecord: <named-content xmlns:xlink="http://www.w3.org/1999/xlink" content-type="dwc:basisOfRecord" xlink:type="simple">Dried specimen</named-content></p></list-item></list></tp:treatment-sec><tp:treatment-sec sec-type="Remarks"><title>Remarks</title><p>The samples cluster with <italic><tp:taxon-name><tp:taxon-name-part taxon-name-part-type="genus" reg="Hydraena">Hydraena</tp:taxon-name-part> <tp:taxon-name-part taxon-name-part-type="species" reg="britteni">britteni</tp:taxon-name-part></tp:taxon-name></italic> Joy, 1907, originally described from England and Ireland (<xref ref-type="bibr" rid="B5892968">Joy 1907</xref>), vary only by ca. 0.3% and 2.5%, respectively, in their genetic distance from the latter. Based on the known distribution range of <italic><tp:taxon-name><tp:taxon-name-part taxon-name-part-type="genus" reg="Hydraena">H.</tp:taxon-name-part> <tp:taxon-name-part taxon-name-part-type="species" reg="britteni">britteni</tp:taxon-name-part></tp:taxon-name></italic>, which does not include Montenegro and the genetic distance, it remains uncertain if either specimens are conspecific with the latter. Due to the lack of male specimens, we currently cannot identify these specimens with certainty.</p></tp:treatment-sec><tp:treatment-sec sec-type="Habitat"><title>Habitat</title><p>The specimens were collected from fen-like meadows, one (MNE10) densely vegetated with sedge and horsetail, the other (MNE13) additionally with limestone boulders and gravel densely covered with mosses. In both sites, a creek with clear brownish water, rich in humins, was passing the fens and provides continuous water inputs.</p></tp:treatment-sec><ref-list><ref id="B5892968"><element-citation xmlns:xlink="http://www.w3.org/1999/xlink" publication-type="article" xlink:type="simple"><person-group person-group-type="author"><name name-style="western"><surname>Joy</surname><given-names>N. H.</given-names></name></person-group><year>1907</year><article-title><italic><tp:taxon-name><tp:taxon-name-part taxon-name-part-type="genus" reg="Hydraena">Hydraena</tp:taxon-name-part> <tp:taxon-name-part taxon-name-part-type="species" reg="britteni">britteni</tp:taxon-name-part></tp:taxon-name></italic>, sp. nov., a new British beetle</article-title><source>The Entomologist's Monthly Magazine</source><volume>43</volume><fpage>79</fpage><lpage>81</lpage></element-citation></ref></ref-list></tp:taxon-treatment>
