# Supplementary material for: Hydraena (s.str.) dinarica, new species (Coleoptera: Hydraenidae) along with further records of Hydraena spp. from Durmitor National Park, Montenegro and comments on the DNA barcoding problem with the genus
Source: Biodivers Data J. 2021 Jan 12;9:e59892. doi: 10.3897/BDJ.9.e59892 (PMC7815695; doi:10.3897/BDJ.9.e59892)
Supplement: XML Treatment for Hydraena subintegra [file BDJ.9.e59892-treatment6.xml]

<!DOCTYPE tp:taxon-treatment
  PUBLIC "-//TaxonX//DTD Taxonomic Treatment Publishing DTD v0 20100105//EN" "tax-treatment-NSO.dtd">
<tp:taxon-treatment xmlns:tp="http://www.plazi.org/taxpub"><tp:treatment-meta><mixed-citation publication-type="journal"><person-group><name><surname>Freitag</surname><given-names>Hendrik</given-names></name><name><surname>de Vries</surname><given-names>Rick</given-names></name><name><surname>Paterno</surname><given-names>Marta</given-names></name><name><surname>Maestri</surname><given-names>Simone</given-names></name><name><surname>Delledonne</surname><given-names>Massimo</given-names></name><name><surname>Thompson</surname><given-names>Cameron G</given-names></name><name><surname>Lamed</surname><given-names>Helena</given-names></name><name><surname>Lambert</surname><given-names>Rebekah</given-names></name><name><surname>Fox</surname><given-names>Michael F</given-names></name><name><surname>Gonzalez</surname><given-names>Mariela C</given-names></name><name><surname>Delocado</surname><given-names>Emmanuel D</given-names></name><name><surname>Sabordo</surname><given-names>Marc R</given-names></name><name><surname>Pangantihon</surname><given-names>Clister V</given-names></name><name><surname>Njunjić</surname><given-names>Iva</given-names></name></person-group><article-title><italic><tp:taxon-name><tp:taxon-name-part taxon-name-part-type="genus" reg="Hydraena">Hydraena</tp:taxon-name-part><tp:taxon-name-part taxon-name-part-type="sensu" reg="(s.str.)"/><tp:taxon-name-part taxon-name-part-type="species" reg="dinarica"/></tp:taxon-name></italic> (s.str.) <italic><tp:taxon-name><tp:taxon-name-part taxon-name-part-type="genus" reg="Hydraena"/><tp:taxon-name-part taxon-name-part-type="sensu" reg="(s.str.)"/><tp:taxon-name-part taxon-name-part-type="species" reg="dinarica">dinarica</tp:taxon-name-part></tp:taxon-name></italic>, new species (<tp:taxon-name><tp:taxon-name-part taxon-name-part-type="order">Coleoptera</tp:taxon-name-part></tp:taxon-name>: <tp:taxon-name><tp:taxon-name-part taxon-name-part-type="family">Hydraenidae</tp:taxon-name-part></tp:taxon-name>) along with further records of <italic><tp:taxon-name><tp:taxon-name-part taxon-name-part-type="genus" reg="Hydraena">Hydraena</tp:taxon-name-part></tp:taxon-name></italic> spp. from Durmitor National Park, Montenegro and comments on the DNA barcoding problem with the genus</article-title><source>Biodivers Data J</source><day>12</day><month>1</month><year>2021</year><volume>9</volume><pub-id pub-id-type="doi">10.3897/BDJ.9.e59892</pub-id></mixed-citation></tp:treatment-meta><tp:nomenclature><tp:taxon-name><object-id xmlns:xlink="http://www.w3.org/1999/xlink" content-type="arpha" xlink:type="simple">F252DDF2-5B04-5405-8EAC-BDC4770C4A7F</object-id><tp:taxon-name-part taxon-name-part-type="genus">Hydraena</tp:taxon-name-part> <tp:taxon-name-part taxon-name-part-type="species">subintegra</tp:taxon-name-part></tp:taxon-name><tp:taxon-authority>Ganglbauer, 1901</tp:taxon-authority></tp:nomenclature><tp:treatment-sec sec-type="materials"><title>Materials</title><list list-type="alpha-lower" list-content="occurrences"><list-item><p><bold>Type status:</bold> <named-content xmlns:xlink="http://www.w3.org/1999/xlink" content-type="dwc:typeStatus" xlink:type="simple">Other material</named-content>. <bold>Occurrence:</bold> recordedBy: <named-content xmlns:xlink="http://www.w3.org/1999/xlink" content-type="dwc:recordedBy" xlink:type="simple">Hendrik Freitag &amp; Clister Pangantihon</named-content>; individualID: <named-content xmlns:xlink="http://www.w3.org/1999/xlink" content-type="dwc:individualID" xlink:type="simple">H63</named-content>; sex: <named-content xmlns:xlink="http://www.w3.org/1999/xlink" content-type="dwc:sex" xlink:type="simple">1 male, 1 female</named-content>; lifeStage: <named-content xmlns:xlink="http://www.w3.org/1999/xlink" content-type="dwc:lifeStage" xlink:type="simple">adults</named-content>; associatedSequences: <named-content xmlns:xlink="http://www.w3.org/1999/xlink" content-type="dwc:associatedSequences" xlink:type="simple">GenBank: MT784149.</named-content>; <bold>Location:</bold> locationID: <named-content xmlns:xlink="http://www.w3.org/1999/xlink" content-type="dwc:locationID" xlink:type="simple">MNE17c</named-content>; continent: <named-content xmlns:xlink="http://www.w3.org/1999/xlink" content-type="dwc:continent" xlink:type="simple">Europe</named-content>; waterBody: <named-content xmlns:xlink="http://www.w3.org/1999/xlink" content-type="dwc:waterBody" xlink:type="simple">Black Lake tributary creek</named-content>; country: <named-content xmlns:xlink="http://www.w3.org/1999/xlink" content-type="dwc:country" xlink:type="simple">Montenegro</named-content>; municipality: <named-content xmlns:xlink="http://www.w3.org/1999/xlink" content-type="dwc:municipality" xlink:type="simple">Žabljak</named-content>; locality: <named-content xmlns:xlink="http://www.w3.org/1999/xlink" content-type="dwc:locality" xlink:type="simple">Durmitor N.P.</named-content>; verbatimLocality: <named-content xmlns:xlink="http://www.w3.org/1999/xlink" content-type="dwc:verbatimLocality" xlink:type="simple">Tara River near Bijela Stijena, littoral, run with pebble</named-content>; verbatimElevation: <named-content xmlns:xlink="http://www.w3.org/1999/xlink" content-type="dwc:verbatimElevation" xlink:type="simple">600 m</named-content>; verbatimCoordinates: <named-content xmlns:xlink="http://www.w3.org/1999/xlink" content-type="dwc:verbatimCoordinates" xlink:type="simple"><named-content content-type="dwc:verbatimCoordinates" xlink:type="simple">43 13 23N; 19 09 57E</named-content></named-content>; <bold>Identification:</bold> identifiedBy: <named-content xmlns:xlink="http://www.w3.org/1999/xlink" content-type="dwc:identifiedBy" xlink:type="simple">Hendrik Freitag, Rick De Vries, Cameron G. Thompson, Helena Lamed, Rebekah Lambert, Michael F. Fox, Mariela Gonzalez, Clister V. Pangantihon</named-content>; <bold>Event:</bold> eventDate: <named-content xmlns:xlink="http://www.w3.org/1999/xlink" content-type="dwc:eventDate" xlink:type="simple">2019-07-12</named-content>; <bold>Record Level:</bold> institutionCode: <named-content xmlns:xlink="http://www.w3.org/1999/xlink" content-type="dwc:institutionCode" xlink:type="simple">CFM</named-content>; collectionCode: <named-content xmlns:xlink="http://www.w3.org/1999/xlink" content-type="dwc:collectionCode" xlink:type="simple"><tp:taxon-name><tp:taxon-name-part taxon-name-part-type="order">Coleoptera</tp:taxon-name-part></tp:taxon-name></named-content>; basisOfRecord: <named-content xmlns:xlink="http://www.w3.org/1999/xlink" content-type="dwc:basisOfRecord" xlink:type="simple">Dried specimens</named-content></p></list-item><list-item><p><bold>Type status:</bold> <named-content xmlns:xlink="http://www.w3.org/1999/xlink" content-type="dwc:typeStatus" xlink:type="simple">Other material</named-content>. <bold>Occurrence:</bold> recordedBy: <named-content xmlns:xlink="http://www.w3.org/1999/xlink" content-type="dwc:recordedBy" xlink:type="simple">Helena Lamed, Mariela Gonzales, Rebekah Lambert, Michael F. Fox, Clister V. Pangantihon</named-content>; individualID: <named-content xmlns:xlink="http://www.w3.org/1999/xlink" content-type="dwc:individualID" xlink:type="simple">H63</named-content>; sex: <named-content xmlns:xlink="http://www.w3.org/1999/xlink" content-type="dwc:sex" xlink:type="simple">1 male, 1 female</named-content>; lifeStage: <named-content xmlns:xlink="http://www.w3.org/1999/xlink" content-type="dwc:lifeStage" xlink:type="simple">adults</named-content>; <bold>Location:</bold> locationID: <named-content xmlns:xlink="http://www.w3.org/1999/xlink" content-type="dwc:locationID" xlink:type="simple">MNE20c/f/h</named-content>; continent: <named-content xmlns:xlink="http://www.w3.org/1999/xlink" content-type="dwc:continent" xlink:type="simple">Europe</named-content>; waterBody: <named-content xmlns:xlink="http://www.w3.org/1999/xlink" content-type="dwc:waterBody" xlink:type="simple">Black Lake tributary creek</named-content>; country: <named-content xmlns:xlink="http://www.w3.org/1999/xlink" content-type="dwc:country" xlink:type="simple">Montenegro</named-content>; municipality: <named-content xmlns:xlink="http://www.w3.org/1999/xlink" content-type="dwc:municipality" xlink:type="simple">Žabljak</named-content>; locality: <named-content xmlns:xlink="http://www.w3.org/1999/xlink" content-type="dwc:locality" xlink:type="simple">Durmitor N.P.</named-content>; verbatimLocality: <named-content xmlns:xlink="http://www.w3.org/1999/xlink" content-type="dwc:verbatimLocality" xlink:type="simple">Black Lake tributary creek near old watermill, pine forest</named-content>; verbatimElevation: <named-content xmlns:xlink="http://www.w3.org/1999/xlink" content-type="dwc:verbatimElevation" xlink:type="simple">1450 m</named-content>; verbatimCoordinates: <named-content xmlns:xlink="http://www.w3.org/1999/xlink" content-type="dwc:verbatimCoordinates" xlink:type="simple"><named-content content-type="dwc:verbatimCoordinates" xlink:type="simple">43 09 09N; 19 05 22E</named-content></named-content>; <bold>Identification:</bold> identifiedBy: <named-content xmlns:xlink="http://www.w3.org/1999/xlink" content-type="dwc:identifiedBy" xlink:type="simple">Hendrik Freitag, Rick De Vries, Cameron G. Thompson, Helena Lamed, Rebekah Lambert, Michael F. Fox, Mariela Gonzalez, Clister V. Pangantihon</named-content>; <bold>Event:</bold> eventDate: <named-content xmlns:xlink="http://www.w3.org/1999/xlink" content-type="dwc:eventDate" xlink:type="simple">2019-07-16</named-content>; <bold>Record Level:</bold> institutionCode: <named-content xmlns:xlink="http://www.w3.org/1999/xlink" content-type="dwc:institutionCode" xlink:type="simple">NMW, ZMB</named-content>; collectionCode: <named-content xmlns:xlink="http://www.w3.org/1999/xlink" content-type="dwc:collectionCode" xlink:type="simple"><tp:taxon-name><tp:taxon-name-part taxon-name-part-type="order">Coleoptera</tp:taxon-name-part></tp:taxon-name></named-content>; basisOfRecord: <named-content xmlns:xlink="http://www.w3.org/1999/xlink" content-type="dwc:basisOfRecord" xlink:type="simple">Dried specimens</named-content></p></list-item></list></tp:treatment-sec><tp:treatment-sec sec-type="Distribution"><title>Distribution</title><p>The species is distributed in an area between the Adriatic and Black Seas, including the Dinaric Alps (<xref ref-type="bibr" rid="B5892875">Jäch and Skale 2015</xref>).</p></tp:treatment-sec><tp:treatment-sec sec-type="Remarks"><title>Remarks</title><p>The taxonomy of this species of the "<italic>Haenydra</italic>" lineage is not yet finally resolved. Three slightly varying morphs are recognised. Our specimens (Fig. <xref ref-type="fig" rid="F5893736">3</xref>E, F) belong morphologically and geographically to “Morph A” <italic>sensu</italic> <xref ref-type="bibr" rid="B5892853">Jäch and Díaz (2012)</xref>. The standard DNA barcode of this morph which we are providing herein varies, in fact, by 0.5% from “Morph B” (Bulgaria).</p></tp:treatment-sec><tp:treatment-sec sec-type="Habitat"><title>Habitat</title><p>All specimens were collected from moderately fast flowing, shallow water, but on varying substrates, including submerged wood, grass bunches and pebble.</p></tp:treatment-sec><tp:treatment-sec><!--Section generated to contain objects referenced in tp:taxon-treatment.--><fig id="F5893736" position="float" orientation="portrait"><object-id xmlns:xlink="http://www.w3.org/1999/xlink" content-type="arpha" xlink:type="simple">4C13CAC8-4684-5402-B0A8-48399C22568A</object-id><object-id xmlns:xlink="http://www.w3.org/1999/xlink" content-type="doi" xlink:type="simple">10.3897/BDJ.9.e59892.figure3</object-id><label>Figure 3.</label><caption><p>Digital habitus photograph of A) <italic><tp:taxon-name><tp:taxon-name-part taxon-name-part-type="genus" reg="Hydraena">Hydraena</tp:taxon-name-part> <tp:taxon-name-part taxon-name-part-type="species" reg="biltoni">biltoni</tp:taxon-name-part></tp:taxon-name></italic> ♂; B) <italic><tp:taxon-name><tp:taxon-name-part taxon-name-part-type="genus" reg="Hydraena">H.</tp:taxon-name-part> <tp:taxon-name-part taxon-name-part-type="species" reg="minutissima">minutissima</tp:taxon-name-part></tp:taxon-name></italic> ♂; C) <italic><tp:taxon-name><tp:taxon-name-part taxon-name-part-type="genus" reg="Hydraena">H.</tp:taxon-name-part> <tp:taxon-name-part taxon-name-part-type="species" reg="morio">morio</tp:taxon-name-part></tp:taxon-name></italic> ♀; D) <italic><tp:taxon-name><tp:taxon-name-part taxon-name-part-type="genus" reg="Hydraena">H.</tp:taxon-name-part> <tp:taxon-name-part taxon-name-part-type="species" reg="nigrita">nigrita</tp:taxon-name-part></tp:taxon-name></italic> ♂; E) <italic><tp:taxon-name><tp:taxon-name-part taxon-name-part-type="genus" reg="Hydraena">H.</tp:taxon-name-part> <tp:taxon-name-part taxon-name-part-type="species" reg="subintegra">subintegra</tp:taxon-name-part></tp:taxon-name></italic>, pale colouration of a teneral ♂ specimen; F) <italic><tp:taxon-name><tp:taxon-name-part taxon-name-part-type="genus" reg="Hydraena">H.</tp:taxon-name-part> <tp:taxon-name-part taxon-name-part-type="species" reg="subintegra">subintegra</tp:taxon-name-part></tp:taxon-name></italic> ♂, regular colouration; scale bar = 1.0 mm.</p></caption><graphic xmlns:xlink="http://www.w3.org/1999/xlink" xlink:href="bdj-09-e59892-g003.jpg" position="float" id="oo_465492.jpg" orientation="portrait" xlink:type="simple"><uri content-type="original_file" xlink:type="simple">https://binary.pensoft.net/fig/465492</uri></graphic></fig></tp:treatment-sec><ref-list><ref id="B5892875"><element-citation xmlns:xlink="http://www.w3.org/1999/xlink" publication-type="chapter" xlink:type="simple"><person-group person-group-type="author"><name name-style="western"><surname>Jäch</surname><given-names>M. A.</given-names></name><name name-style="western"><surname>Skale</surname><given-names>A.</given-names></name></person-group><year>2015</year><chapter-title><tp:taxon-name>
              <tp:taxon-name-part taxon-name-part-type="family">Hydraenidae</tp:taxon-name-part>
            </tp:taxon-name></chapter-title><person-group person-group-type="editor"><name name-style="western"><surname>Löbl</surname><given-names>I.</given-names></name><name name-style="western"><surname>Löbl</surname><given-names>D.</given-names></name></person-group><source>Catalogue of Palaearctic <tp:taxon-name><tp:taxon-name-part taxon-name-part-type="order">Coleoptera</tp:taxon-name-part></tp:taxon-name>. Vol. 2/1. <tp:taxon-name><tp:taxon-name-part taxon-name-part-type="superfamily">Hydrophiloidea</tp:taxon-name-part></tp:taxon-name> – <tp:taxon-name><tp:taxon-name-part taxon-name-part-type="superfamily">Staphylinoidea</tp:taxon-name-part></tp:taxon-name>. Revised and updated edition.</source><publisher-name>Brill</publisher-name><publisher-loc>Leiden</publisher-loc><size units="page">130-162</size></element-citation></ref><ref id="B5892853"><element-citation xmlns:xlink="http://www.w3.org/1999/xlink" publication-type="article" xlink:type="simple"><person-group person-group-type="author"><name name-style="western"><surname>Jäch</surname><given-names>M. A.</given-names></name><name name-style="western"><surname>Díaz</surname><given-names>J. A.</given-names></name></person-group><year>2012</year><article-title>New and little known Palearctic species of the genus <italic><tp:taxon-name><tp:taxon-name-part taxon-name-part-type="genus" reg="Hydraena">Hydraena</tp:taxon-name-part></tp:taxon-name></italic> (s.l.) Kugelann X. Descriptions of four new species from southern Europe, and taxonomic review of the <italic><tp:taxon-name><tp:taxon-name-part taxon-name-part-type="genus" reg="Hydraena">H.</tp:taxon-name-part> <tp:taxon-name-part taxon-name-part-type="species" reg="subintegra">subintegra</tp:taxon-name-part></tp:taxon-name></italic> species complex (<tp:taxon-name><tp:taxon-name-part taxon-name-part-type="order">Coleoptera</tp:taxon-name-part></tp:taxon-name>: <tp:taxon-name><tp:taxon-name-part taxon-name-part-type="family">Hydraenidae</tp:taxon-name-part></tp:taxon-name>)</article-title><source>Koleopterologische Rundschau</source><volume>82</volume><fpage>95</fpage><lpage>113</lpage></element-citation></ref></ref-list></tp:taxon-treatment>
