# Supplementary material for: Hydraena (s.str.) dinarica, new species (Coleoptera: Hydraenidae) along with further records of Hydraena spp. from Durmitor National Park, Montenegro and comments on the DNA barcoding problem with the genus
Source: Biodivers Data J. 2021 Jan 12;9:e59892. doi: 10.3897/BDJ.9.e59892 (PMC7815695; doi:10.3897/BDJ.9.e59892)
Supplement: XML Treatment for Hydraena (Hydraena) dinarica [file BDJ.9.e59892-treatment7.xml]

<!DOCTYPE tp:taxon-treatment
  PUBLIC "-//TaxonX//DTD Taxonomic Treatment Publishing DTD v0 20100105//EN" "tax-treatment-NSO.dtd">
<tp:taxon-treatment xmlns:tp="http://www.plazi.org/taxpub"><tp:treatment-meta><mixed-citation publication-type="journal"><person-group><name><surname>Freitag</surname><given-names>Hendrik</given-names></name><name><surname>de Vries</surname><given-names>Rick</given-names></name><name><surname>Paterno</surname><given-names>Marta</given-names></name><name><surname>Maestri</surname><given-names>Simone</given-names></name><name><surname>Delledonne</surname><given-names>Massimo</given-names></name><name><surname>Thompson</surname><given-names>Cameron G</given-names></name><name><surname>Lamed</surname><given-names>Helena</given-names></name><name><surname>Lambert</surname><given-names>Rebekah</given-names></name><name><surname>Fox</surname><given-names>Michael F</given-names></name><name><surname>Gonzalez</surname><given-names>Mariela C</given-names></name><name><surname>Delocado</surname><given-names>Emmanuel D</given-names></name><name><surname>Sabordo</surname><given-names>Marc R</given-names></name><name><surname>Pangantihon</surname><given-names>Clister V</given-names></name><name><surname>Njunjić</surname><given-names>Iva</given-names></name></person-group><article-title><italic><tp:taxon-name><tp:taxon-name-part taxon-name-part-type="genus" reg="Hydraena">Hydraena</tp:taxon-name-part><tp:taxon-name-part taxon-name-part-type="sensu" reg="(s.str.)"/><tp:taxon-name-part taxon-name-part-type="species" reg="dinarica"/></tp:taxon-name></italic> (s.str.) <italic><tp:taxon-name><tp:taxon-name-part taxon-name-part-type="genus" reg="Hydraena"/><tp:taxon-name-part taxon-name-part-type="sensu" reg="(s.str.)"/><tp:taxon-name-part taxon-name-part-type="species" reg="dinarica">dinarica</tp:taxon-name-part></tp:taxon-name></italic>, new species (<tp:taxon-name><tp:taxon-name-part taxon-name-part-type="order">Coleoptera</tp:taxon-name-part></tp:taxon-name>: <tp:taxon-name><tp:taxon-name-part taxon-name-part-type="family">Hydraenidae</tp:taxon-name-part></tp:taxon-name>) along with further records of <italic><tp:taxon-name><tp:taxon-name-part taxon-name-part-type="genus" reg="Hydraena">Hydraena</tp:taxon-name-part></tp:taxon-name></italic> spp. from Durmitor National Park, Montenegro and comments on the DNA barcoding problem with the genus</article-title><source>Biodivers Data J</source><day>12</day><month>1</month><year>2021</year><volume>9</volume><pub-id pub-id-type="doi">10.3897/BDJ.9.e59892</pub-id></mixed-citation></tp:treatment-meta><tp:nomenclature><tp:taxon-name><object-id xmlns:xlink="http://www.w3.org/1999/xlink" content-type="arpha" xlink:type="simple">4F3B289D-E691-5E70-92B2-14E60323E8FB</object-id><tp:taxon-name-part taxon-name-part-type="genus">Hydraena</tp:taxon-name-part> (<tp:taxon-name-part taxon-name-part-type="subgenus">Hydraena</tp:taxon-name-part>) <tp:taxon-name-part taxon-name-part-type="species">dinarica</tp:taxon-name-part><object-id xmlns:xlink="http://www.w3.org/1999/xlink" content-type="zoobank" xlink:type="simple" object-id-type="ZooBank">urn:lsid:zoobank.org:act:E5A0DED7-16AC-4B94-B9B1-72000874197D</object-id><object-id xmlns:xlink="http://www.w3.org/1999/xlink" xlink:type="simple" object-id-type="Barcode of Life">TXEX049-20</object-id></tp:taxon-name><tp:taxon-authority>Freitag &amp; de Vries</tp:taxon-authority><tp:taxon-status xmlns:xlink="http://www.w3.org/1999/xlink" xlink:type="simple">sp. n.</tp:taxon-status></tp:nomenclature><tp:treatment-sec sec-type="materials"><title>Materials</title><list list-type="alpha-lower" list-content="occurrences"><list-item><p><bold>Type status:</bold> <named-content xmlns:xlink="http://www.w3.org/1999/xlink" content-type="dwc:typeStatus" xlink:type="simple">Holotype</named-content>. <bold>Occurrence:</bold> recordedBy: <named-content xmlns:xlink="http://www.w3.org/1999/xlink" content-type="dwc:recordedBy" xlink:type="simple">Hendrik Freitag, Clister V. Pangantihon</named-content>; sex: <named-content xmlns:xlink="http://www.w3.org/1999/xlink" content-type="dwc:sex" xlink:type="simple">male</named-content>; lifeStage: <named-content xmlns:xlink="http://www.w3.org/1999/xlink" content-type="dwc:lifeStage" xlink:type="simple">adult</named-content>; <bold>Location:</bold> locationID: <named-content xmlns:xlink="http://www.w3.org/1999/xlink" content-type="dwc:locationID" xlink:type="simple">MNE18</named-content>; continent: <named-content xmlns:xlink="http://www.w3.org/1999/xlink" content-type="dwc:continent" xlink:type="simple">Europe</named-content>; waterBody: <named-content xmlns:xlink="http://www.w3.org/1999/xlink" content-type="dwc:waterBody" xlink:type="simple">Skakala stream</named-content>; country: <named-content xmlns:xlink="http://www.w3.org/1999/xlink" content-type="dwc:country" xlink:type="simple">Montenegro</named-content>; municipality: <named-content xmlns:xlink="http://www.w3.org/1999/xlink" content-type="dwc:municipality" xlink:type="simple">Žabljak</named-content>; locality: <named-content xmlns:xlink="http://www.w3.org/1999/xlink" content-type="dwc:locality" xlink:type="simple">Durmitor, Peradova gora</named-content>; verbatimElevation: <named-content xmlns:xlink="http://www.w3.org/1999/xlink" content-type="dwc:verbatimElevation" xlink:type="simple">1220 m</named-content>; locationRemarks: <named-content xmlns:xlink="http://www.w3.org/1999/xlink" content-type="dwc:locationRemarks" xlink:type="simple">cold water karst creek with predominant flow subsurface</named-content>; verbatimCoordinates: <named-content xmlns:xlink="http://www.w3.org/1999/xlink" content-type="dwc:verbatimCoordinates" xlink:type="simple"><named-content content-type="dwc:verbatimCoordinates" xlink:type="simple">43 09 54N; 18 59 59E</named-content></named-content>; <bold>Identification:</bold> identifiedBy: <named-content xmlns:xlink="http://www.w3.org/1999/xlink" content-type="dwc:identifiedBy" xlink:type="simple">Hendrik Freitag</named-content>; <bold>Event:</bold> samplingProtocol: <named-content xmlns:xlink="http://www.w3.org/1999/xlink" content-type="dwc:samplingProtocol" xlink:type="simple">Manual collection by hand-net from bottom substrates</named-content>; eventDate: <named-content xmlns:xlink="http://www.w3.org/1999/xlink" content-type="dwc:eventDate" xlink:type="simple">2019-07-13</named-content>; <bold>Record Level:</bold> type: <named-content xmlns:xlink="http://www.w3.org/1999/xlink" content-type="dwc:type" xlink:type="simple">Dried specimen</named-content>; bibliographicCitation: <named-content xmlns:xlink="http://www.w3.org/1999/xlink" content-type="dwc:bibliographicCitation" xlink:type="simple">MONTENEGRO: Durmitor, Peradova gora, \ Skakala stream, ca. 1220 m asl., \ 43°09′54″N 18°59′59″E, 13 July 2019 \ leg. H. Freitag &amp; C.V. Pangantihon (MNE18)</named-content>; institutionCode: <named-content xmlns:xlink="http://www.w3.org/1999/xlink" content-type="dwc:institutionCode" xlink:type="simple">NMW</named-content>; basisOfRecord: <named-content xmlns:xlink="http://www.w3.org/1999/xlink" content-type="dwc:basisOfRecord" xlink:type="simple">Dried specimen</named-content>; informationWithheld: <named-content xmlns:xlink="http://www.w3.org/1999/xlink" content-type="dwc:informationWithheld" xlink:type="simple">Terminal parts of abdomen, aedeagus and right foretasus (broken off) glued separately on to same entomological card along with holotype specimen.</named-content></p></list-item><list-item><p><bold>Type status:</bold> <named-content xmlns:xlink="http://www.w3.org/1999/xlink" content-type="dwc:typeStatus" xlink:type="simple">Paratype</named-content>. <bold>Occurrence:</bold> recordedBy: <named-content xmlns:xlink="http://www.w3.org/1999/xlink" content-type="dwc:recordedBy" xlink:type="simple">Hendrik Freitag, Clister V. Pangantihon</named-content>; individualID: <named-content xmlns:xlink="http://www.w3.org/1999/xlink" content-type="dwc:individualID" xlink:type="simple">H67, H68</named-content>; sex: <named-content xmlns:xlink="http://www.w3.org/1999/xlink" content-type="dwc:sex" xlink:type="simple">14 males, 11 females</named-content>; lifeStage: <named-content xmlns:xlink="http://www.w3.org/1999/xlink" content-type="dwc:lifeStage" xlink:type="simple">adults</named-content>; associatedSequences: <named-content xmlns:xlink="http://www.w3.org/1999/xlink" content-type="dwc:associatedSequences" xlink:type="simple">GenBank: MT784148.1</named-content>; <bold>Location:</bold> locationID: <named-content xmlns:xlink="http://www.w3.org/1999/xlink" content-type="dwc:locationID" xlink:type="simple">MNE18</named-content>; continent: <named-content xmlns:xlink="http://www.w3.org/1999/xlink" content-type="dwc:continent" xlink:type="simple">Europe</named-content>; waterBody: <named-content xmlns:xlink="http://www.w3.org/1999/xlink" content-type="dwc:waterBody" xlink:type="simple">Skakala stream</named-content>; country: <named-content xmlns:xlink="http://www.w3.org/1999/xlink" content-type="dwc:country" xlink:type="simple">Montenegro</named-content>; municipality: <named-content xmlns:xlink="http://www.w3.org/1999/xlink" content-type="dwc:municipality" xlink:type="simple">Žabljak</named-content>; locality: <named-content xmlns:xlink="http://www.w3.org/1999/xlink" content-type="dwc:locality" xlink:type="simple">Durmitor, Peradova gora</named-content>; verbatimElevation: <named-content xmlns:xlink="http://www.w3.org/1999/xlink" content-type="dwc:verbatimElevation" xlink:type="simple">1220 m</named-content>; locationRemarks: <named-content xmlns:xlink="http://www.w3.org/1999/xlink" content-type="dwc:locationRemarks" xlink:type="simple">cold water karst creek with predominant flow subsurface</named-content>; verbatimCoordinates: <named-content xmlns:xlink="http://www.w3.org/1999/xlink" content-type="dwc:verbatimCoordinates" xlink:type="simple"><named-content content-type="dwc:verbatimCoordinates" xlink:type="simple">43 09 54N; 18 59 59E</named-content></named-content>; <bold>Identification:</bold> identifiedBy: <named-content xmlns:xlink="http://www.w3.org/1999/xlink" content-type="dwc:identifiedBy" xlink:type="simple">Hendrik Freitag, Rick De Vries, Cameron G. Thompson, Helena Lamed, Rebekah Lambert, Michael F. Fox, Mariela Gonzalez, Clister V. Pangantihon</named-content>; <bold>Event:</bold> samplingProtocol: <named-content xmlns:xlink="http://www.w3.org/1999/xlink" content-type="dwc:samplingProtocol" xlink:type="simple">Manual collection by hand-net from bottom substrates</named-content>; eventDate: <named-content xmlns:xlink="http://www.w3.org/1999/xlink" content-type="dwc:eventDate" xlink:type="simple">2019-07-13</named-content>; <bold>Record Level:</bold> type: <named-content xmlns:xlink="http://www.w3.org/1999/xlink" content-type="dwc:type" xlink:type="simple">Dried specimens</named-content>; bibliographicCitation: <named-content xmlns:xlink="http://www.w3.org/1999/xlink" content-type="dwc:bibliographicCitation" xlink:type="simple">MONTENEGRO: Durmitor, Peradova gora, \ Skakala stream, ca. 1220 m asl., \ 43°09′54″N 18°59′59″E, 13 July 2019 \ leg. H. Freitag &amp; C.V. Pangantihon (MNE18)</named-content>; institutionCode: <named-content xmlns:xlink="http://www.w3.org/1999/xlink" content-type="dwc:institutionCode" xlink:type="simple">CFM, NMW, SMTD, ZMB</named-content>; collectionCode: <named-content xmlns:xlink="http://www.w3.org/1999/xlink" content-type="dwc:collectionCode" xlink:type="simple"><tp:taxon-name><tp:taxon-name-part taxon-name-part-type="order">Coleoptera</tp:taxon-name-part></tp:taxon-name></named-content></p></list-item><list-item><p><bold>Type status:</bold> <named-content xmlns:xlink="http://www.w3.org/1999/xlink" content-type="dwc:typeStatus" xlink:type="simple">Paratype</named-content>. <bold>Occurrence:</bold> recordedBy: <named-content xmlns:xlink="http://www.w3.org/1999/xlink" content-type="dwc:recordedBy" xlink:type="simple">Vladimir Pešić</named-content>; sex: <named-content xmlns:xlink="http://www.w3.org/1999/xlink" content-type="dwc:sex" xlink:type="simple">1 female</named-content>; lifeStage: <named-content xmlns:xlink="http://www.w3.org/1999/xlink" content-type="dwc:lifeStage" xlink:type="simple">adult</named-content>; <bold>Location:</bold> continent: <named-content xmlns:xlink="http://www.w3.org/1999/xlink" content-type="dwc:continent" xlink:type="simple">Europe</named-content>; country: <named-content xmlns:xlink="http://www.w3.org/1999/xlink" content-type="dwc:country" xlink:type="simple">Montenegro</named-content>; municipality: <named-content xmlns:xlink="http://www.w3.org/1999/xlink" content-type="dwc:municipality" xlink:type="simple">Žabljak</named-content>; locality: <named-content xmlns:xlink="http://www.w3.org/1999/xlink" content-type="dwc:locality" xlink:type="simple">Durmitor, Zeleni Vir</named-content>; <bold>Identification:</bold> identifiedBy: <named-content xmlns:xlink="http://www.w3.org/1999/xlink" content-type="dwc:identifiedBy" xlink:type="simple">Manfred A. Jäch</named-content>; <bold>Event:</bold> samplingProtocol: <named-content xmlns:xlink="http://www.w3.org/1999/xlink" content-type="dwc:samplingProtocol" xlink:type="simple">Manual collection</named-content>; eventDate: <named-content xmlns:xlink="http://www.w3.org/1999/xlink" content-type="dwc:eventDate" xlink:type="simple">2002-08-02</named-content>; <bold>Record Level:</bold> type: <named-content xmlns:xlink="http://www.w3.org/1999/xlink" content-type="dwc:type" xlink:type="simple">Dried specimen</named-content>; institutionCode: <named-content xmlns:xlink="http://www.w3.org/1999/xlink" content-type="dwc:institutionCode" xlink:type="simple">NMW</named-content>; collectionCode: <named-content xmlns:xlink="http://www.w3.org/1999/xlink" content-type="dwc:collectionCode" xlink:type="simple"><tp:taxon-name><tp:taxon-name-part taxon-name-part-type="order">Coleoptera</tp:taxon-name-part></tp:taxon-name></named-content></p></list-item></list></tp:treatment-sec><tp:treatment-sec sec-type="Description"><title>Description</title><p>Habitus as in Fig. <xref ref-type="fig" rid="F5893764">4</xref>. Body (labrum to elytral apex) 2.25–2.45 mm long, 0.81–0.86 mm wide. Head, pronotum and elytra dark brown to black, femora and tibiae slightly paler dark brown, palpi and tarsi yellowish-brown. Labrum densely micropunctate, with deep anterior notch; margins slightly upturned. Clypeus medially densely micropunctate, gradually more microstriate laterad. Fronto-clypeal suture bisinuately arched, slightly impressed. Frons medially moderately densely punctate; interstices glabrous; lateral portions densely (sometimes rugosely) bipunctate; micropunctures very dense; interocular grooves indiscernible. Eyes moderately large, distinctly protruding, about 30 facets visible in dorsal view. Maxillary palpi about as long as body width.</p><p>Pronotum broadly subhexagonal, moderately wider than long; anterior and posterior margins slightly concave; anterior and posterior angles bluntly rounded, lateral rim denticulate, most conspicuous anteriorly; disc slightly convex; sagittal, anterior and posterior portions densely punctate; remaining disc portions moderately densely punctate; interstices glabrous; anterior and posterior sublateral foveae slightly impressed, rather inconspicuous; entire lateral portions slightly deflexed, rugulously bipunctate, partly microstriate.</p><p>Elytra elongate, almost parallel-sided apical 0.15–0.70; disc slightly vaulted, sublaterally more abruptly declivitous; elytral margin moderately explanate up to ca. apical 0.15. Elytra with six regularly arranged, not or slightly impressed rows of puncture striae between suture and disc declivity (approx. at the middle of shoulder) and ca. six additional, less regular puncture striae between disc declivity and elytral margin; punctures moderately large and moderately deeply impressed on anterior disc, gradually slightly decreasing in size and degree of impression towards apex and margin; intervals and interstices flat and glabrous; intervals smaller than puncture diameter anteriorly, larger in posterior and lateral portions; apical sutural teeth present or absent, apices separately rounded, sexually dimorphic (Fig. <xref ref-type="fig" rid="F5893776">5</xref>B, C).</p><p>Ventral side as in Fig. <xref ref-type="fig" rid="F5893776">5</xref>A. Mentum and submentum densely micropunctate. Genae and gula dominantly micropunctate, partly striate; posterior genal ridge distinct, glabrous. Hypomeron micropunctate to microreticulate. Prosternum densely micropunctate with hydrofuge micropubescence, with conspicuous median keel. Mesoventrite densely micropunctate with hydrofuge micropubescence, deeply impressed anterior to mesocoxae; impression transverse-arcuate; with pair of posteriad divergent glabrous streaks lateral to mesocoxae, across mesoventral impression (rather inconspicuous in some specimens); mesoventral disc and process convex. Metaventrite densely micropunctate with hydrofuge micropubescence, central disc shallowly impressed; metaventral plaques distinct, divergent posteriad; intermetacoxal process declined posteriad, predominantly glabrous. Pseudepipleuron longitudinally impressed, with one indistinct puncture stria, rugulose and most anteriorly with hydrofuge pubescence, increasingly glabrous posteriad. Ventrites I–IV (externally visible sternites III–VI) medially flat and with moderately long pubescence (most conspicuous in young specimens), remaining portions with dense, short pubescence; ventrites V and VI largely non-pubescent, glabrous to reticulate.</p><p>Male terminal sternite subsemicircular, 0.18 mm wide, not distinguishable from <italic><tp:taxon-name><tp:taxon-name-part taxon-name-part-type="genus" reg="Hydraena">H.</tp:taxon-name-part> <tp:taxon-name-part taxon-name-part-type="species" reg="saga">saga</tp:taxon-name-part></tp:taxon-name></italic> and similar species (comp. <xref ref-type="bibr" rid="B5892862">Jäch and Díaz (2017)</xref>: Figs. 5, 10 and 15); spiculum slightly curved in apical half, 0.70–0.73 mm long (vs. ca. 0.75 mm in <italic><tp:taxon-name><tp:taxon-name-part taxon-name-part-type="genus" reg="Hydraena">H.</tp:taxon-name-part> <tp:taxon-name-part taxon-name-part-type="species" reg="saga">saga</tp:taxon-name-part></tp:taxon-name></italic>; comp. <xref ref-type="bibr" rid="B5892862">Jäch and Díaz (2017)</xref>: Fig. 10).</p><p>Aedeagus (Fig. <xref ref-type="fig" rid="F5893772">6</xref>): Total length ca. 780 μm; main piece (630 μm long) with three long setae on inner (left) side and a very short one on outer (right) side; apex somewhat variable from convex to obliquely truncate, narrowest subapically; dorsal corner very slightly produced; main piece moderately slender, basal portion rectangularly bent from apical portion, gently narrowed apical 0.25 towards slender, subparallel apical portion; right margin (dorsal view) distinctly roundly produced at about mid-length; prebasal tooth short and blunt. Phallobase subsymmetrical in dorsal and ventral views. Distal lobe generally very similar of that in <italic><tp:taxon-name><tp:taxon-name-part taxon-name-part-type="genus" reg="Hydraena">H.</tp:taxon-name-part> <tp:taxon-name-part taxon-name-part-type="species" reg="saga">saga</tp:taxon-name-part></tp:taxon-name></italic> and related species, overall more stretched than compact; submembranous contorted distal portion relatively long and wide; opening funnel-like and apicad directed (like in a tuba), located at the most right (behind main piece and distal lobe trunk in dextrolateral view, Fig. <xref ref-type="fig" rid="F5893772">6</xref>B); most sclerotised enlarged distal portion with conically-pointed apex in dorsal and ventral views (Fig. <xref ref-type="fig" rid="F5893772">6</xref>A).</p><p>Female tergite X (Fig. <xref ref-type="fig" rid="F5893776">5</xref>E), except for suboval shape, very similar to those of <italic><tp:taxon-name><tp:taxon-name-part taxon-name-part-type="genus" reg="Hydraena">H.</tp:taxon-name-part> <tp:taxon-name-part taxon-name-part-type="species" reg="saga">saga</tp:taxon-name-part></tp:taxon-name></italic> and related species (comp. <xref ref-type="bibr" rid="B5892862">Jäch and Díaz (2017)</xref>: Figs. 7 and 12); apex widely rounded; disc with sub-basal squamose setae and with few trichoid setae; squamose setae comparably elongate and not conspicuously widened apically; subapical fringe admedially with dense fringe of vermiform setae of equal length which are slightly bent in apical half and with few long trichoid setae laterally.</p><p>Gonocoxite (Fig. <xref ref-type="fig" rid="F5893776">5</xref>F) very similar to those of <italic><tp:taxon-name><tp:taxon-name-part taxon-name-part-type="genus" reg="Hydraena">H.</tp:taxon-name-part> <tp:taxon-name-part taxon-name-part-type="species" reg="saga">saga</tp:taxon-name-part></tp:taxon-name></italic> and related species (comp. <xref ref-type="bibr" rid="B5892862">Jäch and Díaz (2017)</xref>: Figs. 6 and 11), subtrapezoidal; hyaline apex round; inner plate moderately projecting basally and laterally; apical area densely pubescent; basal area without setae; cavity oval.</p><p>Spermatheca not examined.</p><p>Secondary sexual characters: Female elytral apices produced and separately gently rounded, not acuminate. All femora of male slightly more inflated. Male ventrite VI enlarged (Fig. <xref ref-type="fig" rid="F5893776">5</xref>A). Male mesotibia with a row of ca. ten denticles along proximal half of mesial face (Fig. <xref ref-type="fig" rid="F5893776">5</xref>G), in females only with setae (Fig. <xref ref-type="fig" rid="F5893776">5</xref>H). Male metatibia with fringe of long setae at inner face of posterior half (Fig. <xref ref-type="fig" rid="F5893776">5</xref>I), in females only with regular setae (Fig. <xref ref-type="fig" rid="F5893776">5</xref>J).</p></tp:treatment-sec><tp:treatment-sec sec-type="Differential Diagnosis"><title>Differential Diagnosis</title><p><italic><tp:taxon-name><tp:taxon-name-part taxon-name-part-type="genus" reg="Hydraena">Hydraena</tp:taxon-name-part> <tp:taxon-name-part taxon-name-part-type="species" reg="dinarica">dinarica</tp:taxon-name-part></tp:taxon-name></italic>, sp. n. is morphologically very similar to species that are referred to as <italic><tp:taxon-name><tp:taxon-name-part taxon-name-part-type="genus" reg="Hydraena">H.</tp:taxon-name-part> <tp:taxon-name-part taxon-name-part-type="species" reg="saga">saga</tp:taxon-name-part></tp:taxon-name></italic> complex (<italic>sensu</italic> <xref ref-type="bibr" rid="B5892862">Jäch and Díaz (2017)</xref>; see Discussion), namely <italic><tp:taxon-name><tp:taxon-name-part taxon-name-part-type="genus" reg="Hydraena">H.</tp:taxon-name-part> <tp:taxon-name-part taxon-name-part-type="species" reg="alpicola">alpicola</tp:taxon-name-part></tp:taxon-name></italic>, <italic><tp:taxon-name><tp:taxon-name-part taxon-name-part-type="genus" reg="Hydraena">H.</tp:taxon-name-part> <tp:taxon-name-part taxon-name-part-type="species" reg="diazi">diazi</tp:taxon-name-part></tp:taxon-name></italic> Trizzino, Jäch &amp; Ribera, 2011, <italic><tp:taxon-name><tp:taxon-name-part taxon-name-part-type="genus" reg="Hydraena">H.</tp:taxon-name-part> <tp:taxon-name-part taxon-name-part-type="species" reg="emarginata">emarginata</tp:taxon-name-part></tp:taxon-name></italic> Rey, 1885, <italic><tp:taxon-name><tp:taxon-name-part taxon-name-part-type="genus" reg="Hydraena">H.</tp:taxon-name-part> <tp:taxon-name-part taxon-name-part-type="species" reg="fosterorum">fosterorum</tp:taxon-name-part></tp:taxon-name></italic> Trizzino, Jäch &amp; Ribera, 2011, <italic><tp:taxon-name><tp:taxon-name-part taxon-name-part-type="genus" reg="Hydraena">H.</tp:taxon-name-part> <tp:taxon-name-part taxon-name-part-type="species" reg="kahleni">kahleni</tp:taxon-name-part></tp:taxon-name></italic> Jäch &amp; Díaz, 2017, <italic><tp:taxon-name><tp:taxon-name-part taxon-name-part-type="genus" reg="Hydraena">H.</tp:taxon-name-part> <tp:taxon-name-part taxon-name-part-type="species" reg="larissae">larissae</tp:taxon-name-part></tp:taxon-name></italic> Jäch &amp; Díaz, 2000, <italic><tp:taxon-name><tp:taxon-name-part taxon-name-part-type="genus" reg="Hydraena">H.</tp:taxon-name-part> <tp:taxon-name-part taxon-name-part-type="species" reg="saga">saga</tp:taxon-name-part></tp:taxon-name></italic> and <italic><tp:taxon-name><tp:taxon-name-part taxon-name-part-type="genus" reg="Hydraena">H.</tp:taxon-name-part> <tp:taxon-name-part taxon-name-part-type="species" reg="samnitica">samnitica</tp:taxon-name-part></tp:taxon-name></italic> Fiori, 1904 (original descriptions by <xref ref-type="bibr" rid="B5892680">Fiori (1904)</xref>, <xref ref-type="bibr" rid="B5892844">Jäch and Díaz (2000)</xref>, <xref ref-type="bibr" rid="B5892862">Jäch and Díaz (2017)</xref>, <xref ref-type="bibr" rid="B5892653">Orchymont (1930a)</xref>, <xref ref-type="bibr" rid="B5893178">Rey (1885)</xref>, <xref ref-type="bibr" rid="B5893356">Trizzino et al. (2011a)</xref>). All of them are most typically characterised by their articulate, contorted aedeagal distal lobe and the rounded or truncate apex of the aedeagal main piece. <italic><tp:taxon-name><tp:taxon-name-part taxon-name-part-type="genus" reg="Hydraena">Hydraena</tp:taxon-name-part> <tp:taxon-name-part taxon-name-part-type="species" reg="belgica">belgica</tp:taxon-name-part></tp:taxon-name></italic> d’Orchymont, 1930; <italic><tp:taxon-name><tp:taxon-name-part taxon-name-part-type="genus" reg="Hydraena">H.</tp:taxon-name-part> <tp:taxon-name-part taxon-name-part-type="species" reg="dalmatina">dalmatina</tp:taxon-name-part></tp:taxon-name></italic> Ganglbauer, 1901; <italic><tp:taxon-name><tp:taxon-name-part taxon-name-part-type="genus" reg="Hydraena">H.</tp:taxon-name-part> <tp:taxon-name-part taxon-name-part-type="species" reg="hispanica">hispanica</tp:taxon-name-part></tp:taxon-name></italic> Ganglbauer, 1901; <italic><tp:taxon-name><tp:taxon-name-part taxon-name-part-type="genus" reg="Hydraena">H.</tp:taxon-name-part> <tp:taxon-name-part taxon-name-part-type="species" reg="pangaei">pangaei</tp:taxon-name-part></tp:taxon-name></italic> Jäch, 1992; <italic><tp:taxon-name><tp:taxon-name-part taxon-name-part-type="genus" reg="Hydraena">H.</tp:taxon-name-part> <tp:taxon-name-part taxon-name-part-type="species" reg="pelops">pelops</tp:taxon-name-part></tp:taxon-name></italic> Jäch, 1995 and <italic><tp:taxon-name><tp:taxon-name-part taxon-name-part-type="genus" reg="Hydraena">H.</tp:taxon-name-part> <tp:taxon-name-part taxon-name-part-type="species" reg="tarvisina">tarvisina</tp:taxon-name-part></tp:taxon-name></italic> (Ferro, 1991) (original descriptions by <xref ref-type="bibr" rid="B5892671">Ferro (1991)</xref>, <xref ref-type="bibr" rid="B5897448">Ganglbauer (1901)</xref>, <xref ref-type="bibr" rid="B5892826">Jäch (1992)</xref>, <xref ref-type="bibr" rid="B5892835">Jäch (1995)</xref>, <xref ref-type="bibr" rid="B5892644">Orchymont (1930b)</xref>) were additionally added by <xref ref-type="bibr" rid="B5893365">Trizzino et al. (2013a)</xref>and defined as <italic><tp:taxon-name><tp:taxon-name-part taxon-name-part-type="genus" reg="Hydraena">H.</tp:taxon-name-part> <tp:taxon-name-part taxon-name-part-type="species" reg="emarginata">emarginata</tp:taxon-name-part></tp:taxon-name></italic> complex (which would also include <italic><tp:taxon-name><tp:taxon-name-part taxon-name-part-type="genus" reg="Hydraena">H.</tp:taxon-name-part> <tp:taxon-name-part taxon-name-part-type="species" reg="lotti">lotti</tp:taxon-name-part></tp:taxon-name></italic> Bilton, 2013 (see <xref ref-type="bibr" rid="B5892626">Bilton (2013)</xref>). They share the structural plan of the aedeagal distal lobe, but possess an acute aedeagal main piece and lack the minute seta on the outer (right) side of the main piece. Therefore, the latter species are not discussed here in detail, but it should be noted that <italic><tp:taxon-name><tp:taxon-name-part taxon-name-part-type="genus" reg="Hydraena">H.</tp:taxon-name-part> <tp:taxon-name-part taxon-name-part-type="species" reg="dalmatina">dalmatina</tp:taxon-name-part></tp:taxon-name></italic> might occur sympatrically and is externally quite similar, but can be distinguished by the widely explanate elytral margin in apical third and its elytral apices (acuminate in males, truncate in females).</p><p>In comparison with all species mentioned above, <italic><tp:taxon-name><tp:taxon-name-part taxon-name-part-type="genus" reg="Hydraena">Hydraena</tp:taxon-name-part> <tp:taxon-name-part taxon-name-part-type="species" reg="dinarica">dinarica</tp:taxon-name-part></tp:taxon-name></italic>, sp. n. is unique in the tuba-like 180° bent hyaline distal tube of the aedeagus (Fig. <xref ref-type="fig" rid="F5893772">6</xref>) and thus upward directed opening (vs. downward or lateral directed). Its distal portion is overall larger than in all other species of the <italic><tp:taxon-name><tp:taxon-name-part taxon-name-part-type="genus" reg="Hydraena">H.</tp:taxon-name-part> <tp:taxon-name-part taxon-name-part-type="species" reg="saga">saga</tp:taxon-name-part></tp:taxon-name></italic> complex (as defined above), except for <italic><tp:taxon-name><tp:taxon-name-part taxon-name-part-type="genus" reg="Hydraena">H.</tp:taxon-name-part> <tp:taxon-name-part taxon-name-part-type="species" reg="emarginata">emarginata</tp:taxon-name-part></tp:taxon-name></italic>, some specimens of <italic><tp:taxon-name><tp:taxon-name-part taxon-name-part-type="genus" reg="Hydraena">H.</tp:taxon-name-part> <tp:taxon-name-part taxon-name-part-type="species" reg="larissae">larissae</tp:taxon-name-part></tp:taxon-name></italic> and <italic><tp:taxon-name><tp:taxon-name-part taxon-name-part-type="genus" reg="Hydraena">H.</tp:taxon-name-part> <tp:taxon-name-part taxon-name-part-type="species" reg="samnitica">samnitica</tp:taxon-name-part></tp:taxon-name></italic> with subequally large distal portion. Similarly, the aedeagus of <italic><tp:taxon-name><tp:taxon-name-part taxon-name-part-type="genus" reg="Hydraena">H.</tp:taxon-name-part> <tp:taxon-name-part taxon-name-part-type="species" reg="dinarica">dinarica</tp:taxon-name-part></tp:taxon-name></italic>, sp. n. is larger (main piece 630 μm long) than most species mentioned above (510–610 μm), except for <italic><tp:taxon-name><tp:taxon-name-part taxon-name-part-type="genus" reg="Hydraena">H.</tp:taxon-name-part> <tp:taxon-name-part taxon-name-part-type="species" reg="emarginata">emarginata</tp:taxon-name-part></tp:taxon-name></italic> (610–665 μm).</p><p>Within this complex, <italic><tp:taxon-name><tp:taxon-name-part taxon-name-part-type="genus" reg="Hydraena">H.</tp:taxon-name-part> <tp:taxon-name-part taxon-name-part-type="species" reg="dinarica">dinarica</tp:taxon-name-part></tp:taxon-name></italic>, sp. n. seems morphologically most similar to the Italian species <italic><tp:taxon-name><tp:taxon-name-part taxon-name-part-type="genus" reg="Hydraena">H.</tp:taxon-name-part> <tp:taxon-name-part taxon-name-part-type="species" reg="kahleni">kahleni</tp:taxon-name-part></tp:taxon-name></italic> and <italic><tp:taxon-name><tp:taxon-name-part taxon-name-part-type="genus" reg="Hydraena">H.</tp:taxon-name-part> <tp:taxon-name-part taxon-name-part-type="species" reg="larissae">larissae</tp:taxon-name-part></tp:taxon-name></italic>, especially based on their moderately large contorted aedeagal distal lobe, as well as <italic><tp:taxon-name><tp:taxon-name-part taxon-name-part-type="genus" reg="Hydraena">H.</tp:taxon-name-part> <tp:taxon-name-part taxon-name-part-type="species" reg="saga">saga</tp:taxon-name-part></tp:taxon-name></italic> on the external habitus. While <italic><tp:taxon-name><tp:taxon-name-part taxon-name-part-type="genus" reg="Hydraena">H.</tp:taxon-name-part> <tp:taxon-name-part taxon-name-part-type="species" reg="dinarica">dinarica</tp:taxon-name-part></tp:taxon-name></italic>, sp. n. is slightly larger (2.25–2.45 mm long) than the latter three species (1.95–2.30 mm long), the elytral disc appears slightly flatter and the elytral margin very slightly more explanate in <italic><tp:taxon-name><tp:taxon-name-part taxon-name-part-type="genus" reg="Hydraena">H.</tp:taxon-name-part> <tp:taxon-name-part taxon-name-part-type="species" reg="dinarica">dinarica</tp:taxon-name-part></tp:taxon-name></italic>, sp. n. The elytral apices are similar and within the observed variation range in the former species in both sexes. The new species also resembles <italic><tp:taxon-name><tp:taxon-name-part taxon-name-part-type="genus" reg="Hydraena">H.</tp:taxon-name-part> <tp:taxon-name-part taxon-name-part-type="species" reg="samnitica">samnitica</tp:taxon-name-part></tp:taxon-name></italic> of almost the same size (especially in the moderately large contorted aedeagal distal lobe), but it is externally distinguishable from <italic><tp:taxon-name><tp:taxon-name-part taxon-name-part-type="genus" reg="Hydraena">H.</tp:taxon-name-part> <tp:taxon-name-part taxon-name-part-type="species" reg="samnitica">samnitica</tp:taxon-name-part></tp:taxon-name></italic> by the explanate elytral margin extending almost up to the apex (vs. reaching apical 0.15; the apical area therefore appears more slender in <italic><tp:taxon-name><tp:taxon-name-part taxon-name-part-type="genus" reg="Hydraena">H.</tp:taxon-name-part> <tp:taxon-name-part taxon-name-part-type="species" reg="dinarica">dinarica</tp:taxon-name-part></tp:taxon-name></italic>, sp. n.).</p><p>On the other hand, <italic><tp:taxon-name><tp:taxon-name-part taxon-name-part-type="genus" reg="Hydraena">H.</tp:taxon-name-part> <tp:taxon-name-part taxon-name-part-type="species" reg="dinarica">dinarica</tp:taxon-name-part></tp:taxon-name></italic>, sp. n. seems genetically closest to <italic><tp:taxon-name><tp:taxon-name-part taxon-name-part-type="genus" reg="Hydraena">H.</tp:taxon-name-part> <tp:taxon-name-part taxon-name-part-type="species" reg="alpicola">alpicola</tp:taxon-name-part></tp:taxon-name></italic>, <italic><tp:taxon-name><tp:taxon-name-part taxon-name-part-type="genus" reg="Hydraena">H.</tp:taxon-name-part> <tp:taxon-name-part taxon-name-part-type="species" reg="saga">saga</tp:taxon-name-part></tp:taxon-name></italic> and the <italic><tp:taxon-name><tp:taxon-name-part taxon-name-part-type="genus" reg="Hydraena">H.</tp:taxon-name-part> <tp:taxon-name-part taxon-name-part-type="species" reg="gracilis">gracilis</tp:taxon-name-part></tp:taxon-name></italic> Germar, 1824 complex (as defined by <xref ref-type="bibr" rid="B6443842">Jäch (1995)</xref>), based on the DNA barcode (Fig. <xref ref-type="fig" rid="F5950991">7</xref>). <italic><tp:taxon-name><tp:taxon-name-part taxon-name-part-type="genus" reg="Hydraena">H.</tp:taxon-name-part> <tp:taxon-name-part taxon-name-part-type="species" reg="saga">saga</tp:taxon-name-part></tp:taxon-name></italic> occurs in the region (material at NMW; the closest known collection site is in Foča, Bosnia, less than 50 km away from the type locality of <italic><tp:taxon-name><tp:taxon-name-part taxon-name-part-type="genus" reg="Hydraena">H.</tp:taxon-name-part> <tp:taxon-name-part taxon-name-part-type="species" reg="dinarica">dinarica</tp:taxon-name-part></tp:taxon-name></italic>, sp. n.) and is also most similar. Therefore, the species can only reliably be identified by dissection of its aedeagus.</p><p>Males can be distinguished as stated above, while in females of <italic><tp:taxon-name><tp:taxon-name-part taxon-name-part-type="genus" reg="Hydraena">H.</tp:taxon-name-part> <tp:taxon-name-part taxon-name-part-type="species" reg="dinarica">dinarica</tp:taxon-name-part></tp:taxon-name></italic>, sp. n., the gonocoxite (Fig. <xref ref-type="fig" rid="F5893776">5</xref>F) is subtrapezoidal, with evenly round and expanded apical hyaline area (vs. subquadrate gonocoxite and with short apical area in <italic><tp:taxon-name><tp:taxon-name-part taxon-name-part-type="genus" reg="Hydraena">H.</tp:taxon-name-part> <tp:taxon-name-part taxon-name-part-type="species" reg="saga">saga</tp:taxon-name-part></tp:taxon-name></italic>; <xref ref-type="bibr" rid="B5892862">Jäch and Díaz (2017)</xref>: Fig. 11). Furthermore, the female tergite X in <italic><tp:taxon-name><tp:taxon-name-part taxon-name-part-type="genus" reg="Hydraena">H.</tp:taxon-name-part> <tp:taxon-name-part taxon-name-part-type="species" reg="dinarica">dinarica</tp:taxon-name-part></tp:taxon-name></italic>, sp. n. (Fig. <xref ref-type="fig" rid="F5893776">5</xref>E) is suboval, its basal portion expanded and the vermiform setae of the subapical fringe are bent (vs. subtriangular tergit X with short basal portion and with almost straight subapical vermiform setae in <italic><tp:taxon-name><tp:taxon-name-part taxon-name-part-type="genus" reg="Hydraena">H.</tp:taxon-name-part> <tp:taxon-name-part taxon-name-part-type="species" reg="saga">saga</tp:taxon-name-part></tp:taxon-name></italic>; <xref ref-type="bibr" rid="B5892862">Jäch and Díaz (2017)</xref>: Fig. 12).</p><p>Externally, the new species also resembles other representatives of the "<italic>Haenydra</italic>" lineage which might occur sympatrically, but differ in certain characters: <italic><tp:taxon-name><tp:taxon-name-part taxon-name-part-type="genus" reg="Hydraena">Hydraena</tp:taxon-name-part> <tp:taxon-name-part taxon-name-part-type="species" reg="bosnica">bosnica</tp:taxon-name-part></tp:taxon-name></italic> Apfelbeck, 1909 (posteriorly sinuate pronotum, oval elytra; <xref ref-type="bibr" rid="B5893365">Trizzino et al. (2013a)</xref>: Fig. 42a); <italic><tp:taxon-name><tp:taxon-name-part taxon-name-part-type="genus" reg="Hydraena">H.</tp:taxon-name-part> <tp:taxon-name-part taxon-name-part-type="species" reg="excisa">excisa</tp:taxon-name-part></tp:taxon-name></italic> Kiesenwetter, 1849 (clypeus shagrened; elytra less elongate, more oval with disc more convex, margin more explanate, apices slightly truncate in males, sharply (not roundly) notched in females; <xref ref-type="bibr" rid="B5893365">Trizzino et al. (2013a)</xref>: Fig. 32l); <italic><tp:taxon-name><tp:taxon-name-part taxon-name-part-type="genus" reg="Hydraena">H.</tp:taxon-name-part> <tp:taxon-name-part taxon-name-part-type="species" reg="gracilis">gracilis</tp:taxon-name-part> <tp:taxon-name-part taxon-name-part-type="subspecies" reg="balcanica">balcanica</tp:taxon-name-part></tp:taxon-name></italic> d'Orchymont, 1930 (elytra with disc more convex, margin less explanate, apices almost conjointly rounded in males; <xref ref-type="bibr" rid="B5893365">Trizzino et al. (2013a)</xref>: Fig. 24a); <italic><tp:taxon-name><tp:taxon-name-part taxon-name-part-type="genus" reg="Hydraena">H.</tp:taxon-name-part> <tp:taxon-name-part taxon-name-part-type="species" reg="phallica">phallica</tp:taxon-name-part></tp:taxon-name></italic> d'Orchymont , 1930 (clypeus shagrened; elytra more oval with disc more convex, apices slightly truncate in males, shallowly notched in females; <italic><xref ref-type="bibr" rid="B5893365">Trizzino et al. (2013a)</xref></italic>: Fig. 32p); <italic><tp:taxon-name><tp:taxon-name-part taxon-name-part-type="genus" reg="Hydraena">H.</tp:taxon-name-part> <tp:taxon-name-part taxon-name-part-type="species" reg="subintegra">subintegra</tp:taxon-name-part></tp:taxon-name></italic> (smaller and paler, elytra reddish-brown with disc more convex, margin more explanate, apices conjointly rounded in both sexes); <italic><tp:taxon-name><tp:taxon-name-part taxon-name-part-type="genus" reg="Hydraena">H.</tp:taxon-name-part> <tp:taxon-name-part taxon-name-part-type="species" reg="vedrasi">vedrasi</tp:taxon-name-part></tp:taxon-name></italic> d’Orchymont, 1931 (elytra with disc more convex, apex subtruncate in males, sharply (not roundly) notched in females; <xref ref-type="bibr" rid="B5893365">Trizzino et al. (2013a)</xref>: Figs. 22a and g) (original descriptions by <xref ref-type="bibr" rid="B5892588">Apfelbeck (1909)</xref>, <xref ref-type="bibr" rid="B5892977">Kiesenwetter (1849)</xref>, <xref ref-type="bibr" rid="B5892653">Orchymont (1930a)</xref>, <xref ref-type="bibr" rid="B5892644">Orchymont (1930b)</xref>, <xref ref-type="bibr" rid="B6451484">Orchymont (1931)</xref>).</p><p><italic><tp:taxon-name><tp:taxon-name-part taxon-name-part-type="genus" reg="Hydraena">Hydraena</tp:taxon-name-part> <tp:taxon-name-part taxon-name-part-type="species" reg="dinarica">dinarica</tp:taxon-name-part></tp:taxon-name></italic>, sp. n. varies by 0.6% genetic distance (657 bp <italic>CO1</italic> barcode from the most similar congeners <italic><tp:taxon-name><tp:taxon-name-part taxon-name-part-type="genus" reg="Hydraena">H.</tp:taxon-name-part> <tp:taxon-name-part taxon-name-part-type="species" reg="alpicola">alpicola</tp:taxon-name-part></tp:taxon-name></italic> and <italic><tp:taxon-name><tp:taxon-name-part taxon-name-part-type="genus" reg="Hydraena">H.</tp:taxon-name-part> <tp:taxon-name-part taxon-name-part-type="species" reg="saga">saga</tp:taxon-name-part></tp:taxon-name></italic> and by 3.3% from the morphologically similar <italic><tp:taxon-name><tp:taxon-name-part taxon-name-part-type="genus" reg="Hydraena">H.</tp:taxon-name-part> <tp:taxon-name-part taxon-name-part-type="species" reg="larissae">larissae</tp:taxon-name-part></tp:taxon-name></italic> (Suppl. material <xref ref-type="supplementary-material" rid="S5898710">1</xref>).</p></tp:treatment-sec><tp:treatment-sec sec-type="Habitat"><title>Habitat</title><p>This species was collected from a mountain stream in a forested, undisturbed karst area at an altitude of about 1220 m a.s.l. (Fig. <xref ref-type="fig" rid="F5893394">2</xref>). During the time of collection, the river was only partly on the surface; the predominant flow was subsurface, causing low water temperatures. The well-shaded riverbed, including the water-bearing reaches, was densely covered with mosses. The specimens were collected from the upper interstitial of the bottom gravel (mesopsammon) in shallow, partly rapidly flowing water.</p></tp:treatment-sec><tp:treatment-sec sec-type="Distribution"><title>Distribution</title><p>So far only known from the type locality at the northern slopes of Durmitor Mt., Montenegro (Fig. <xref ref-type="fig" rid="F5951018">8</xref>).</p></tp:treatment-sec><tp:treatment-sec sec-type="Etymology"><title>Etymology</title><p>The species is named after the Dinaric Alps, or Dinarides, a karst mountain range where Durmitor Mt. and the type locality of the new species are situated. The epithet is used as an adjective meaning "of the Dinaric Alps".</p></tp:treatment-sec><tp:treatment-sec><!--Section generated to contain objects referenced in tp:taxon-treatment.--><fig id="F5893764" position="float" orientation="portrait"><object-id xmlns:xlink="http://www.w3.org/1999/xlink" content-type="arpha" xlink:type="simple">48D488B7-72EF-5596-851F-F50AFBCDF4AC</object-id><object-id xmlns:xlink="http://www.w3.org/1999/xlink" content-type="doi" xlink:type="simple">10.3897/BDJ.9.e59892.figure4</object-id><label>Figure 4.</label><caption><p>Digital habitus photographs of <italic><tp:taxon-name><tp:taxon-name-part taxon-name-part-type="genus" reg="Hydraena">Hydraena</tp:taxon-name-part> <tp:taxon-name-part taxon-name-part-type="species" reg="dinarica">dinarica</tp:taxon-name-part></tp:taxon-name></italic>, sp. n., paratype ♂; scale bar = 1.0 mm.</p></caption><graphic xmlns:xlink="http://www.w3.org/1999/xlink" xlink:href="bdj-09-e59892-g004.jpg" position="float" id="oo_423880.jpg" orientation="portrait" xlink:type="simple"><uri content-type="original_file" xlink:type="simple">https://binary.pensoft.net/fig/423880</uri></graphic></fig><fig id="F5893776" position="float" orientation="portrait"><object-id xmlns:xlink="http://www.w3.org/1999/xlink" content-type="arpha" xlink:type="simple">79601BC4-DB56-58EC-8480-4319BF66DD04</object-id><object-id xmlns:xlink="http://www.w3.org/1999/xlink" content-type="doi" xlink:type="simple">10.3897/BDJ.9.e59892.figure5</object-id><label>Figure 5.</label><caption><p><italic><tp:taxon-name><tp:taxon-name-part taxon-name-part-type="genus" reg="Hydraena">Hydraena</tp:taxon-name-part> <tp:taxon-name-part taxon-name-part-type="species" reg="dinarica">dinarica</tp:taxon-name-part></tp:taxon-name></italic>, sp. n., paratypes: A) ♂ ventral view; B) ♂ elytral apices; C) ♀ elytral apices; D) ♀ ventral abdomen; E) ♀ tergite X; F) gonocoxite; G) ♂ mesotibia; H) ♀ mesotibia; I) ♂ metatibia; J) ♀ metatibia.</p></caption><graphic xmlns:xlink="http://www.w3.org/1999/xlink" xlink:href="bdj-09-e59892-g005.jpg" position="float" id="oo_423907.jpg" orientation="portrait" xlink:type="simple"><uri content-type="original_file" xlink:type="simple">https://binary.pensoft.net/fig/423907</uri></graphic></fig><fig id="F5893772" position="float" orientation="portrait"><object-id xmlns:xlink="http://www.w3.org/1999/xlink" content-type="arpha" xlink:type="simple">3C3EBE74-C335-5EA7-AE50-4A38689FE4B1</object-id><object-id xmlns:xlink="http://www.w3.org/1999/xlink" content-type="doi" xlink:type="simple">10.3897/BDJ.9.e59892.figure6</object-id><label>Figure 6.</label><caption><p><italic><tp:taxon-name><tp:taxon-name-part taxon-name-part-type="genus" reg="Hydraena">Hydraena</tp:taxon-name-part> <tp:taxon-name-part taxon-name-part-type="species" reg="dinarica">dinarica</tp:taxon-name-part></tp:taxon-name></italic>, sp. n. aedeagus (holotype): A) dorsal view: B) lateral view; scale bar = 0.1 mm.</p></caption><graphic xmlns:xlink="http://www.w3.org/1999/xlink" xlink:href="bdj-09-e59892-g006.jpg" position="float" id="oo_423906.jpg" orientation="portrait" xlink:type="simple"><uri content-type="original_file" xlink:type="simple">https://binary.pensoft.net/fig/423906</uri></graphic></fig><fig id="F5950991" position="float" orientation="portrait"><object-id xmlns:xlink="http://www.w3.org/1999/xlink" content-type="arpha" xlink:type="simple">EBD570F1-7E04-5EEF-9B3E-43A28AF6037B</object-id><object-id xmlns:xlink="http://www.w3.org/1999/xlink" content-type="doi" xlink:type="simple">10.3897/BDJ.9.e59892.figure7</object-id><label>Figure 7.</label><caption><p>Statistical parsimony haplotype network of successfully sequenced samples of <italic><tp:taxon-name><tp:taxon-name-part taxon-name-part-type="genus" reg="Hydraena">Hydraena</tp:taxon-name-part> <tp:taxon-name-part taxon-name-part-type="species" reg="dinarica">dinarica</tp:taxon-name-part></tp:taxon-name></italic> sp. n., <italic><tp:taxon-name><tp:taxon-name-part taxon-name-part-type="genus" reg="Hydraena">H.</tp:taxon-name-part> <tp:taxon-name-part taxon-name-part-type="species" reg="biltoni">biltoni</tp:taxon-name-part></tp:taxon-name>, <tp:taxon-name><tp:taxon-name-part taxon-name-part-type="genus" reg="Hydraena">H.</tp:taxon-name-part> <tp:taxon-name-part taxon-name-part-type="species" reg="minutissima">minutissima</tp:taxon-name-part></tp:taxon-name></italic>, <italic><tp:taxon-name><tp:taxon-name-part taxon-name-part-type="genus" reg="Hydraena">H.</tp:taxon-name-part> <tp:taxon-name-part taxon-name-part-type="species" reg="morio">morio</tp:taxon-name-part></tp:taxon-name></italic>, <italic><tp:taxon-name><tp:taxon-name-part taxon-name-part-type="genus" reg="Hydraena">H.</tp:taxon-name-part> <tp:taxon-name-part taxon-name-part-type="species" reg="nigrita">nigrita</tp:taxon-name-part></tp:taxon-name></italic>, <italic><tp:taxon-name><tp:taxon-name-part taxon-name-part-type="genus" reg="Hydraena">H.</tp:taxon-name-part> <tp:taxon-name-part taxon-name-part-type="species" reg="subintegra">subintegra</tp:taxon-name-part></tp:taxon-name></italic>, two unidentified female specimens and GenBank records of related species from aligned <italic>COI</italic> sequences of 567 bp length.</p></caption><graphic xmlns:xlink="http://www.w3.org/1999/xlink" xlink:href="bdj-09-e59892-g007.png" position="float" id="oo_434648.png" orientation="portrait" xlink:type="simple"><uri content-type="original_file" xlink:type="simple">https://binary.pensoft.net/fig/434648</uri></graphic></fig><supplementary-material xmlns:xlink="http://www.w3.org/1999/xlink" id="S5898710" orientation="portrait" position="float" xlink:type="simple"><object-id content-type="arpha" xlink:type="simple">C284CBC1-70E4-569A-8BD4-91005ED167DA</object-id><object-id content-type="doi" xlink:type="simple">10.3897/BDJ.9.e59892.suppl1</object-id><label>Supplementary material 1</label><caption><p>Intra- and interspecific <italic>COI</italic> sequence divergence (K2P).</p></caption><statement content-type="dataType"><label>Data type</label><p>genetic divergence table</p></statement><statement content-type="notes"><label>Brief description</label><p>Specimens sequenced in the field by the use of the <italic>ONTrack</italic> MinION pipeline are indicated by their "H[number]" code. Sequences of Hendrich et al. (2015), Pentinsaari et al. (2014), Ribera (2011), Rulik et al. (2017), Trizzino et al. (2011b; 2013b), are indicated by their respective GenBank accession numbers.</p></statement><p>File: oo_425124.xlsx</p><media xlink:href="bdj-09-e59892-s001.xlsx" mimetype="Microsoft Excel Document" mime-subtype="xlsx" position="float" orientation="portrait" xlink:type="simple"><uri content-type="original_file" xlink:type="simple">https://binary.pensoft.net/file/425124</uri></media><attrib specific-use="authors">Hendrik Freitag</attrib></supplementary-material><fig id="F5893394" position="float" orientation="portrait"><object-id xmlns:xlink="http://www.w3.org/1999/xlink" content-type="arpha" xlink:type="simple">8A3001FF-3BF8-582E-8436-668C69888F38</object-id><object-id xmlns:xlink="http://www.w3.org/1999/xlink" content-type="doi" xlink:type="simple">10.3897/BDJ.9.e59892.figure2</object-id><label>Figure 2.</label><caption><p>Skakala stream at the northern slopes of Durmitor massif, type locality of <italic><tp:taxon-name><tp:taxon-name-part taxon-name-part-type="genus" reg="Hydraena">Hydraena</tp:taxon-name-part> <tp:taxon-name-part taxon-name-part-type="species" reg="dinarica">dinarica</tp:taxon-name-part></tp:taxon-name></italic>, sp. n.</p></caption><graphic xmlns:xlink="http://www.w3.org/1999/xlink" xlink:href="bdj-09-e59892-g002.jpg" position="float" id="oo_423864.jpg" orientation="portrait" xlink:type="simple"><uri content-type="original_file" xlink:type="simple">https://binary.pensoft.net/fig/423864</uri></graphic></fig><fig id="F5951018" position="float" orientation="portrait"><object-id xmlns:xlink="http://www.w3.org/1999/xlink" content-type="arpha" xlink:type="simple">3B63B2C9-7718-5993-B8FD-28F044148C6A</object-id><object-id xmlns:xlink="http://www.w3.org/1999/xlink" content-type="doi" xlink:type="simple">10.3897/BDJ.9.e59892.figure8</object-id><label>Figure 8.</label><caption><p>Map of Europe with the collection site of <italic><tp:taxon-name><tp:taxon-name-part taxon-name-part-type="genus" reg="Hydraena">Hydraena</tp:taxon-name-part> <tp:taxon-name-part taxon-name-part-type="species" reg="dinarica">dinarica</tp:taxon-name-part></tp:taxon-name></italic> sp. n. and the distribution of morphologically similar species of the "<italic>Haenydra</italic>" lineage defined as "<italic><tp:taxon-name><tp:taxon-name-part taxon-name-part-type="genus" reg="Hydraena">Hydraena</tp:taxon-name-part> <tp:taxon-name-part taxon-name-part-type="species" reg="emarginata">emarginata</tp:taxon-name-part></tp:taxon-name></italic> complex" by <xref ref-type="bibr" rid="B5893365">Trizzino et al. (2013a)</xref> and <italic><tp:taxon-name><tp:taxon-name-part taxon-name-part-type="genus" reg="Hydraena">H.</tp:taxon-name-part> <tp:taxon-name-part taxon-name-part-type="species" reg="gracilis">gracilis</tp:taxon-name-part></tp:taxon-name></italic> as genetically similar species with overlapping range.</p></caption><graphic xmlns:xlink="http://www.w3.org/1999/xlink" xlink:href="bdj-09-e59892-g008.jpg" position="float" id="oo_433354.jpg" orientation="portrait" xlink:type="simple"><uri content-type="original_file" xlink:type="simple">https://binary.pensoft.net/fig/433354</uri></graphic></fig></tp:treatment-sec><ref-list><ref id="B5892862"><element-citation xmlns:xlink="http://www.w3.org/1999/xlink" publication-type="article" xlink:type="simple"><person-group person-group-type="author"><name name-style="western"><surname>Jäch</surname><given-names>M. A.</given-names></name><name name-style="western"><surname>Díaz</surname><given-names>J. A.</given-names></name></person-group><year>2017</year><article-title>New and little known Palearctic species of the genus <italic><tp:taxon-name><tp:taxon-name-part taxon-name-part-type="genus" reg="Hydraena">Hydraena</tp:taxon-name-part></tp:taxon-name></italic> (s.l.) Kugelann, 1794 XII. Description of a new species of the <italic><tp:taxon-name><tp:taxon-name-part taxon-name-part-type="genus" reg="Hydraena">H.</tp:taxon-name-part> <tp:taxon-name-part taxon-name-part-type="species" reg="saga">saga</tp:taxon-name-part></tp:taxon-name></italic> complex from Italy (<tp:taxon-name><tp:taxon-name-part taxon-name-part-type="order">Coleoptera</tp:taxon-name-part></tp:taxon-name>: <tp:taxon-name><tp:taxon-name-part taxon-name-part-type="family">Hydraenidae</tp:taxon-name-part></tp:taxon-name>)</article-title><source>Koleopterologische Rundschau</source><volume>87</volume><fpage>37</fpage><lpage>50</lpage></element-citation></ref><ref id="B5892680"><element-citation xmlns:xlink="http://www.w3.org/1999/xlink" publication-type="article" xlink:type="simple"><person-group person-group-type="author"><name name-style="western"><surname>Fiori</surname><given-names>A.</given-names></name></person-group><year>1904</year><article-title>Ancora sui caratteri sessuali secondari di alcuni Coleotteri</article-title><source>Rivista Coleotterologica Italiana</source><volume>2</volume><issue>12</issue><fpage>233</fpage><lpage>254</lpage></element-citation></ref><ref id="B5892844"><element-citation xmlns:xlink="http://www.w3.org/1999/xlink" publication-type="article" xlink:type="simple"><person-group person-group-type="author"><name name-style="western"><surname>Jäch</surname><given-names>M. A.</given-names></name><name name-style="western"><surname>Díaz</surname><given-names>J. A.</given-names></name></person-group><year>2000</year><article-title>New and little known Palearctic species of the genus <italic><tp:taxon-name><tp:taxon-name-part taxon-name-part-type="genus" reg="Hydraena">Hydraena</tp:taxon-name-part></tp:taxon-name></italic> VI (<tp:taxon-name><tp:taxon-name-part taxon-name-part-type="order">Coleoptera</tp:taxon-name-part></tp:taxon-name>: <tp:taxon-name><tp:taxon-name-part taxon-name-part-type="family">Hydraenidae</tp:taxon-name-part></tp:taxon-name>)</article-title><source>Entomological Problems</source><volume>31</volume><issue>2</issue><fpage>155</fpage><lpage>162</lpage></element-citation></ref><ref id="B5892653"><element-citation xmlns:xlink="http://www.w3.org/1999/xlink" publication-type="article" xlink:type="simple"><person-group person-group-type="author"><name name-style="western"><surname>Orchymont</surname><given-names>A. d'</given-names></name></person-group><year>1930</year><article-title>Nouvelles notes sur quelques <italic><tp:taxon-name><tp:taxon-name-part taxon-name-part-type="genus" reg="Hydraena">Hydraena</tp:taxon-name-part></tp:taxon-name></italic> paléarctiques</article-title><source>Bulletin &amp; Annales de la Société Royale Belge d'Entomologie</source><volume>70</volume><fpage>218</fpage><lpage>228</lpage></element-citation></ref><ref id="B5893178"><element-citation xmlns:xlink="http://www.w3.org/1999/xlink" publication-type="article" xlink:type="simple"><person-group person-group-type="author"><name name-style="western"><surname>Rey</surname><given-names>C.</given-names></name></person-group><year>1885</year><article-title>Description de Coléoptères nouveaux ou peu connus de la tribu des Palpicornes</article-title><source>Annales de la Société Linnéenne de Lyon et des Sociétés botaniques de Lyon</source><volume>31</volume><issue>1884</issue><fpage>13</fpage><lpage>32</lpage></element-citation></ref><ref id="B5893356"><element-citation xmlns:xlink="http://www.w3.org/1999/xlink" publication-type="article" xlink:type="simple"><person-group person-group-type="author"><name name-style="western"><surname>Trizzino</surname><given-names>M.</given-names></name><name name-style="western"><surname>Jäch</surname><given-names>M. A.</given-names></name><name name-style="western"><surname>Audisio</surname><given-names>P. A.</given-names></name><name name-style="western"><surname>Ribera</surname><given-names>I.</given-names></name></person-group><year>2011</year><article-title>Molecular and morphological analyses reveal two new species of the <italic><tp:taxon-name><tp:taxon-name-part taxon-name-part-type="genus" reg="Hydraena">Hydraena</tp:taxon-name-part></tp:taxon-name><tp:taxon-name><tp:taxon-name-part taxon-name-part-type="genus" reg="Hydraena"/><tp:taxon-name-part taxon-name-part-type="species" reg="saga">saga</tp:taxon-name-part></tp:taxon-name>–<tp:taxon-name><tp:taxon-name-part taxon-name-part-type="genus" reg="Hydraena"/><tp:taxon-name-part taxon-name-part-type="species" reg="emarginata">emarginata</tp:taxon-name-part></tp:taxon-name></italic> complex (<tp:taxon-name><tp:taxon-name-part taxon-name-part-type="order">Coleoptera</tp:taxon-name-part></tp:taxon-name> <tp:taxon-name><tp:taxon-name-part taxon-name-part-type="family">Hydraenidae</tp:taxon-name-part></tp:taxon-name>, <tp:taxon-name><tp:taxon-name-part taxon-name-part-type="subfamily">Hydraeninae</tp:taxon-name-part></tp:taxon-name>) from Spain and France</article-title><source>Zootaxa</source><volume>2760</volume><fpage>29</fpage><lpage>38</lpage><pub-id pub-id-type="doi">10.11646/zootaxa.2760.1.3</pub-id></element-citation></ref><ref id="B5892671"><element-citation xmlns:xlink="http://www.w3.org/1999/xlink" publication-type="article" xlink:type="simple"><person-group person-group-type="author"><name name-style="western"><surname>Ferro</surname><given-names>G.</given-names></name></person-group><year>1991</year><article-title>Due nuove specie paleartiche appartenenti al genere <italic>Haenydra</italic> Rey. XXV Contributo alla conoscenza degli <tp:taxon-name><tp:taxon-name-part taxon-name-part-type="family">Hydraenidae</tp:taxon-name-part></tp:taxon-name></article-title><source>Bulletin &amp; Annales de la Société Royale Belge d'Entomologie</source><volume>127</volume><fpage>217</fpage><lpage>221</lpage></element-citation></ref><ref id="B5897448"><element-citation xmlns:xlink="http://www.w3.org/1999/xlink" publication-type="article" xlink:type="simple"><person-group person-group-type="author"><name name-style="western"><surname>Ganglbauer</surname><given-names>L.</given-names></name></person-group><year>1901</year><article-title>Beiträge zur Kenntniss der paläarktischen Hydrophiliden</article-title><source>Verhandlungen der Zoologisch - Botanischen Gesellschaft in Wien</source><volume>51</volume><fpage>312</fpage><lpage>332</lpage></element-citation></ref><ref id="B5892826"><element-citation xmlns:xlink="http://www.w3.org/1999/xlink" publication-type="article" xlink:type="simple"><person-group person-group-type="author"><name name-style="western"><surname>Jäch</surname><given-names>M. A.</given-names></name></person-group><year>1992</year><article-title>New and little known Palearctic species of the genus <italic><tp:taxon-name><tp:taxon-name-part taxon-name-part-type="genus" reg="Hydraena">Hydraena</tp:taxon-name-part></tp:taxon-name></italic> (s. l.) Kugelann (<tp:taxon-name><tp:taxon-name-part taxon-name-part-type="order">Coleoptera</tp:taxon-name-part></tp:taxon-name>: <tp:taxon-name><tp:taxon-name-part taxon-name-part-type="family">Hydraenidae</tp:taxon-name-part></tp:taxon-name>)</article-title><source>Koleopterologische Rundschau</source><volume>62</volume><fpage>77</fpage><lpage>125</lpage></element-citation></ref><ref id="B5892835"><element-citation xmlns:xlink="http://www.w3.org/1999/xlink" publication-type="article" xlink:type="simple"><person-group person-group-type="author"><name name-style="western"><surname>Jäch</surname><given-names>M. A.</given-names></name></person-group><year>1995</year><article-title>New <tp:taxon-name><tp:taxon-name-part taxon-name-part-type="family">Hydraenidae</tp:taxon-name-part></tp:taxon-name> from the Peloponnese (Greece) (<tp:taxon-name><tp:taxon-name-part taxon-name-part-type="order">Coleoptera</tp:taxon-name-part></tp:taxon-name>: <tp:taxon-name><tp:taxon-name-part taxon-name-part-type="family">Hydraenidae</tp:taxon-name-part></tp:taxon-name>)</article-title><source>Entomological Problems</source><volume>26</volume><issue>1</issue><fpage>39</fpage><lpage>42</lpage></element-citation></ref><ref id="B5892644"><element-citation xmlns:xlink="http://www.w3.org/1999/xlink" publication-type="article" xlink:type="simple"><person-group person-group-type="author"><name name-style="western"><surname>Orchymont</surname><given-names>A. d'</given-names></name></person-group><year>1930</year><article-title>Notes sur quelques <italic><tp:taxon-name><tp:taxon-name-part taxon-name-part-type="genus" reg="Hydraena">Hydraena</tp:taxon-name-part></tp:taxon-name></italic> paléarctiques</article-title><source>Bulletin &amp; Annales de la Société Royale Belge d'Entomologie</source><volume>69</volume><fpage>367</fpage><lpage>386</lpage></element-citation></ref><ref id="B5893365"><element-citation xmlns:xlink="http://www.w3.org/1999/xlink" publication-type="article" xlink:type="simple"><person-group person-group-type="author"><name name-style="western"><surname>Trizzino</surname><given-names>M.</given-names></name><name name-style="western"><surname>Carnevali</surname><given-names>L.</given-names></name><name name-style="western"><surname>De Felici</surname><given-names>S.</given-names></name><name name-style="western"><surname>Audisio</surname><given-names>P.</given-names></name></person-group><year>2013</year><article-title>A revision of <italic><tp:taxon-name><tp:taxon-name-part taxon-name-part-type="genus" reg="Hydraena">Hydraena</tp:taxon-name-part></tp:taxon-name></italic> species of the "<italic>Haenydra</italic>" lineage (<tp:taxon-name><tp:taxon-name-part taxon-name-part-type="order">Coleoptera</tp:taxon-name-part></tp:taxon-name>, <tp:taxon-name><tp:taxon-name-part taxon-name-part-type="family">Hydraenidae</tp:taxon-name-part></tp:taxon-name>)</article-title><source>Zootaxa</source><volume>3607</volume><issue>1</issue><fpage>1</fpage><lpage>173</lpage><pub-id pub-id-type="doi">10.11646/zootaxa.3607.1.1</pub-id></element-citation></ref><ref id="B5892626"><element-citation xmlns:xlink="http://www.w3.org/1999/xlink" publication-type="article" xlink:type="simple"><person-group person-group-type="author"><name name-style="western"><surname>Bilton</surname><given-names>D. T.</given-names></name></person-group><year>2013</year><article-title><italic><tp:taxon-name><tp:taxon-name-part taxon-name-part-type="genus" reg="Hydraena">Hydraena</tp:taxon-name-part> <tp:taxon-name-part taxon-name-part-type="species" reg="lotti">lotti</tp:taxon-name-part></tp:taxon-name></italic> sp. nov., a new member of the <italic>Haenydra</italic> lineage from the Peloponnese (Greece), with additional records of <italic><tp:taxon-name><tp:taxon-name-part taxon-name-part-type="genus" reg="Hydraena">Hydraena</tp:taxon-name-part></tp:taxon-name></italic> species in the region (<tp:taxon-name><tp:taxon-name-part taxon-name-part-type="order">Coleoptera</tp:taxon-name-part></tp:taxon-name>, <tp:taxon-name><tp:taxon-name-part taxon-name-part-type="family">Hydraenidae</tp:taxon-name-part></tp:taxon-name>)</article-title><source>Zootaxa</source><volume>3637</volume><issue>1</issue><fpage>29</fpage><lpage>38</lpage><pub-id pub-id-type="doi">10.11646/zootaxa.3637.1.3</pub-id></element-citation></ref><ref id="B6443842"><element-citation xmlns:xlink="http://www.w3.org/1999/xlink" publication-type="article" xlink:type="simple"><person-group person-group-type="author"><name name-style="western"><surname>Jäch</surname><given-names>Manfred A.</given-names></name></person-group><year>1995</year><article-title>The <tp:taxon-name><tp:taxon-name-part taxon-name-part-type="genus" reg="Hydraena">Hydraena</tp:taxon-name-part> (<tp:taxon-name-part taxon-name-part-type="subgenus" reg="Haenydra">Haenydra</tp:taxon-name-part>) <tp:taxon-name-part taxon-name-part-type="species" reg="gracilis">gracilis</tp:taxon-name-part></tp:taxon-name> Germar species complex (<tp:taxon-name><tp:taxon-name-part taxon-name-part-type="class">Insecta</tp:taxon-name-part></tp:taxon-name>: <tp:taxon-name><tp:taxon-name-part taxon-name-part-type="order">Coleoptera</tp:taxon-name-part></tp:taxon-name>:<tp:taxon-name><tp:taxon-name-part taxon-name-part-type="family">Hydraenidae</tp:taxon-name-part></tp:taxon-name>).</article-title><source>Annalen des Naturhistorischen Museums in Wien</source><volume>97B</volume><fpage>177</fpage><lpage>190</lpage><uri xlink:type="simple">https://www.zobodat.at/pdf/ANNA_97B_0177-0190.pdf</uri></element-citation></ref><ref id="B5892588"><element-citation xmlns:xlink="http://www.w3.org/1999/xlink" publication-type="article" xlink:type="simple"><person-group person-group-type="author"><name name-style="western"><surname>Apfelbeck</surname><given-names>V.</given-names></name></person-group><year>1909</year><article-title>Contributiones ad Coleopterorum faunam peninsulae balcanicae</article-title><source>Sarajevo. Glasnik Zemaljskog Muzeja Bosne i Hercegovine</source><volume>12</volume><fpage>642</fpage><lpage>664</lpage></element-citation></ref><ref id="B5892977"><element-citation xmlns:xlink="http://www.w3.org/1999/xlink" publication-type="article" xlink:type="simple"><person-group person-group-type="author"><name name-style="western"><surname>Kiesenwetter</surname><given-names>H.</given-names></name></person-group><year>1849</year><article-title>Monographische Revision der Gattung <italic><tp:taxon-name><tp:taxon-name-part taxon-name-part-type="genus" reg="Hydraena">Hydraena</tp:taxon-name-part></tp:taxon-name></italic></article-title><source>Linnaea Entomologica</source><volume>4</volume><fpage>156</fpage><lpage>190</lpage></element-citation></ref><ref id="B6451484"><element-citation xmlns:xlink="http://www.w3.org/1999/xlink" publication-type="article" xlink:type="simple"><person-group person-group-type="author"><name name-style="western"><surname>Orchymont</surname><given-names>A. d'</given-names></name></person-group><year>1931</year><article-title>Notes sur quelques <italic><tp:taxon-name><tp:taxon-name-part taxon-name-part-type="genus" reg="Hydraena">Hydraena</tp:taxon-name-part></tp:taxon-name></italic> circum–méditerranéennes</article-title><source>Bulletin &amp; Annales de la Société Royale Belge d'Entomologie</source><volume>71</volume><fpage>63</fpage><lpage>73</lpage></element-citation></ref></ref-list></tp:taxon-treatment>
